# Supplementary material for: Elucidating the Role of OXPHOS Variants in Asthenozoospermia: Insights from Whole Genome Sequencing and an In Silico Analysis
Source: Int J Mol Sci. 2024 Apr 8;25(7):4121. doi: 10.3390/ijms25074121 (PMC11012272; doi:10.3390/ijms25074121)
Supplement: Supplementary file 1 [file ijms-25-04121-s001.zip › Table S1.xlsx]

## Sheet: Sheet 1
Genomic location	Allele	Gene	Transcript	Type	Variant	Impact	Gene symbol
MT:12406-12406	A	ENSG00000198786	ENST00000361567.2	missense_variant	rs28617389	MODERATE	MT-ND5
MT:12501-12501	A	ENSG00000198786	ENST00000361567.2	synonymous_variant	rs28397767	LOW	MT-ND5
MT:12612-12612	G	ENSG00000198786	ENST00000361567.2	synonymous_variant	rs28359172	LOW	MT-ND5
MT:12705-12705	T	ENSG00000198786	ENST00000361567.2	synonymous_variant	rs193302956	LOW	MT-ND5
MT:12768-12768	G	ENSG00000198786	ENST00000361567.2	synonymous_variant	rs28591518	LOW	MT-ND5
MT:13617-13617	C	ENSG00000198786	ENST00000361567.2	synonymous_variant	rs2853503	LOW	MT-ND5
MT:13708-13708	A	ENSG00000198786	ENST00000361567.2	missense_variant	rs28359178	MODERATE	MT-ND5
MT:13780-13780	G	ENSG00000198786	ENST00000361567.2	missense_variant	rs41358152	MODERATE	MT-ND5
MT:13827-13827	G	ENSG00000198786	ENST00000361567.2	synonymous_variant	rs1556424334	LOW	MT-ND5
MT:13928-13928	C	ENSG00000198786	ENST00000361567.2	missense_variant	rs28359184	MODERATE	MT-ND5
MT:14178-14178	C	ENSG00000198695	ENST00000361681.2	missense_variant	rs28357671	MODERATE	MT-ND6
MT:14793-14793	G	ENSG00000198727	ENST00000361789.2	missense_variant	rs2853504	MODERATE	MT-CYB
MT:15043-15043	A	ENSG00000198727	ENST00000361789.2	synonymous_variant	rs193302985	LOW	MT-CYB
MT:5162-5162	C	ENSG00000198763	ENST00000361453.3	synonymous_variant	rs1556422958	LOW	MT-ND2
MT:7870-7870	C	ENSG00000198712	ENST00000361739.1	synonymous_variant	rs879088920	LOW	MT-CO2
MT:8251-8251	A	ENSG00000198712	ENST00000361739.1	synonymous_variant	rs3021089	LOW	MT-CO2
MT:9477-9477	A	ENSG00000198938	ENST00000362079.2	missense_variant	rs2853825	MODERATE	MT-CO3
16:23594346-23594346	C	ENSG00000004779	ENST00000562133.1	intron_variant,NMD_transcript_variant	rs144254127	MODIFIER;SYMBOL=NDUFAB1;BIOTYPE=protein_coding;INTRON=2/3;HGVSc=ENST00000562133.1:c.244-650C>G;STRAND=-1;FLAGS=cds_start_NF;SYMBOL_SOURCE=HGNC;HGNC_ID=7694;ENSP=ENSP00000454891;UNIPARC=UPI00024670EB	NDUFAB1
16:23594312-23594312	G	ENSG00000004779	ENST00000562133.1	intron_variant,NMD_transcript_variant	rs1166313639	MODIFIER;SYMBOL=NDUFAB1;BIOTYPE=protein_coding;INTRON=2/3;HGVSc=ENST00000562133.1:c.244-616T>C;STRAND=-1;FLAGS=cds_start_NF;SYMBOL_SOURCE=HGNC;HGNC_ID=7694;ENSP=ENSP00000454891;UNIPARC=UPI00024670EB	NDUFAB1
16:23594400-23594400	A	ENSG00000004779	ENST00000007516.3	intron_variant,NMD_transcript_variant	rs201114259	MODIFIER;SYMBOL=NDUFAB1;BIOTYPE=protein_coding;INTRON=3/4;HGVSc=ENST00000007516.3:c.380-704C>T;STRAND=-1;SYMBOL_SOURCE=HGNC;HGNC_ID=7694;CCDS=CCDS10614.1;ENSP=ENSP00000007516;SWISSPROT=O14561;TREMBL=I3L505,A4UCS3,A4UCS2;UNIPARC=UPI0000125321	NDUFAB1
2:207022689-207022689	CTTTA	ENSG00000023228	ENST00000423725.1	intron_variant	-	MODIFIER;SYMBOL=NDUFS1;BIOTYPE=protein_coding;INTRON=1/17;HGVSc=ENST00000423725.1:c.-84+1375_-84+1376insTAAAG;STRAND=-1;SYMBOL_SOURCE=HGNC;HGNC_ID=7707;CCDS=CCDS56162.1;ENSP=ENSP00000397760;SWISSPROT=P28331;TREMBL=Q9P1A0,B4DJ81;UNIPARC=UPI00017A7DEC	NDUFS1
2:207017300-207017300	T	ENSG00000023228	ENST00000449699.1	intron_variant	-	MODIFIER;SYMBOL=NDUFS1;BIOTYPE=protein_coding;INTRON=2/18;HGVSc=ENST00000449699.1:c.62-66C>A;STRAND=-1;SYMBOL_SOURCE=HGNC;HGNC_ID=7707;CCDS=CCDS2366.1;ENSP=ENSP00000399912;SWISSPROT=P28331;TREMBL=E5KRK5,Q9P1A0,C9JPQ5,B4DJ81;UNIPARC=UPI00000702AF	NDUFS1
2:207012015-207012015	T	ENSG00000023228	ENST00000457011.1	intron_variant	rs186632244	MODIFIER;SYMBOL=NDUFS1;BIOTYPE=protein_coding;INTRON=3/14;HGVSc=ENST00000457011.1:c.204-203T>A;STRAND=-1;SYMBOL_SOURCE=HGNC;HGNC_ID=7707;ENSP=ENSP00000400976;TREMBL=Q9P1A0,B4DJ81;UNIPARC=UPI00004DEE3F;AF=0.0002	NDUFS1
3:120320652-120320652	C	ENSG00000065518	ENST00000184266.2	3_prime_UTR_variant, intron_variant,NMD_transcript_variant	rs190013694	MODIFIER;SYMBOL=NDUFB4;BIOTYPE=protein_coding;INTRON=2/2;HGVSc=ENST00000184266.2:c.328-403T>C;STRAND=1;SYMBOL_SOURCE=HGNC;HGNC_ID=7699;CANONICAL=YES;CCDS=CCDS2999.1;ENSP=ENSP00000184266;SWISSPROT=O95168;UNIPARC=UPI000013C5EA;AF=0.0026	NDUFB4
3:120319469-120319469	T	ENSG00000065518	ENST00000492739.1	intron_variant,NMD_transcript_variant	rs138443022	MODIFIER;SYMBOL=NDUFB4;BIOTYPE=protein_coding;INTRON=1/1;HGVSc=ENST00000492739.1:c.181-1586C>T;STRAND=1;SYMBOL_SOURCE=HGNC;HGNC_ID=7699;ENSP=ENSP00000419128;TREMBL=C9JXQ9;UNIPARC=UPI0000E0878B;AF=0.0098	NDUFB4
5:238560-238565	TTATTT	ENSG00000073578	ENST00000505555.1	intron_variant	rs145428473	MODIFIER;SYMBOL=SDHA;BIOTYPE=retained_intron;INTRON=10/12;HGVSc=ENST00000505555.1:n.1472+1847_1472+1848insT;STRAND=1;SYMBOL_SOURCE=HGNC;HGNC_ID=10680	SDHA
5:219769-219769	A	ENSG00000073578	ENST00000504824.1	intron_variant	-	MODIFIER;SYMBOL=SDHA;BIOTYPE=retained_intron;INTRON=1/8;HGVSc=ENST00000504824.1:n.48+1236G>A;STRAND=1;SYMBOL_SOURCE=HGNC;HGNC_ID=10680	SDHA
5:245849-245849	T	ENSG00000073578	ENST00000509082.1	intron_variant	rs112337817	MODIFIER;SYMBOL=SDHA;BIOTYPE=processed_transcript;INTRON=1/2;HGVSc=ENST00000509082.1:n.33+5258C>T;STRAND=1;SYMBOL_SOURCE=HGNC;HGNC_ID=10680;AF=0.0178	SDHA
7:140404746-140404746	T	ENSG00000090266	ENST00000482954.1	3_prime_UTR_variant, intron_variant,NMD_transcript_variant	rs79658946	MODIFIER;SYMBOL=NDUFB2;BIOTYPE=protein_coding;EXON=5/6;HGVSc=ENST00000482954.1:c.*12C>T;STRAND=1;SYMBOL_SOURCE=HGNC;HGNC_ID=7697;ENSP=ENSP00000419392;TREMBL=C9IZZ2;UNIPARC=UPI000020EFD5;AF=0.0246;SOMATIC=0,1;PHENO=0,1	NDUFB2
7:140409657-140409657	A	ENSG00000090266	ENST00000461457.1	intron_variant	rs906636089	MODIFIER;SYMBOL=NDUFB2;BIOTYPE=protein_coding;INTRON=1/1;HGVSc=ENST00000461457.1:c.99-11695G>A;STRAND=1;SYMBOL_SOURCE=HGNC;HGNC_ID=7697;ENSP=ENSP00000420062;TREMBL=C9JRV4;UNIPARC=UPI0001B7927A	NDUFB2
7:140411621-140411621	G	ENSG00000090266	ENST00000461457.1	intron_variant	rs182918691	MODIFIER;SYMBOL=NDUFB2;BIOTYPE=protein_coding;INTRON=1/1;HGVSc=ENST00000461457.1:c.99-9731A>G;STRAND=1;SYMBOL_SOURCE=HGNC;HGNC_ID=7697;ENSP=ENSP00000420062;TREMBL=C9JRV4;UNIPARC=UPI0001B7927A;AF=0.0270	NDUFB2
7:140411611-140411611	T	ENSG00000090266	ENST00000476279.1	intron_variant	rs190545909	MODIFIER;SYMBOL=NDUFB2;BIOTYPE=protein_coding;INTRON=3/3;HGVSc=ENST00000476279.1:c.*35+6842C>T;STRAND=1;SYMBOL_SOURCE=HGNC;HGNC_ID=7697;CANONICAL=YES;CCDS=CCDS5862.1;ENSP=ENSP00000419087;SWISSPROT=O95178;TREMBL=A4D1T5,H7C5B8,C9IZZ2;UNIPARC=UPI0000130153;AF=0.0112	NDUFB2
4:140199945-140199945	A	ENSG00000109390	ENST00000503997.1	intron_variant,NMD_transcript_variant	rs533145661	MODIFIER;SYMBOL=NDUFC1;BIOTYPE=nonsense_mediated_decay;INTRON=3/5;HGVSc=ENST00000503997.1:c.*21-3399C>T;STRAND=-1;SYMBOL_SOURCE=HGNC;HGNC_ID=7705;CCDS=CCDS3746.1;ENSP=ENSP00000425882;SWISSPROT=O43677;TREMBL=Q4W5J3;UNIPARC=UPI000013017E	NDUFC1
4:140205095-140205097	C	ENSG00000109390	ENST00000503997.1	intron_variant,NMD_transcript_variant	-	MODIFIER;SYMBOL=NDUFC1;BIOTYPE=nonsense_mediated_decay;INTRON=3/5;HGVSc=ENST00000503997.1:c.*21-8550del;STRAND=-1;SYMBOL_SOURCE=HGNC;HGNC_ID=7705;CCDS=CCDS3746.1;ENSP=ENSP00000425882;SWISSPROT=O43677;TREMBL=Q4W5J3;UNIPARC=UPI000013017E	NDUFC1
19:1389203-1389203	T	ENSG00000115286	ENST00000546172.3	intron_variant,NMD_transcript_variant	rs76175054	MODIFIER;SYMBOL=NDUFS7;BIOTYPE=nonsense_mediated_decay;INTRON=5/8;HGVSc=ENST00000546172.3:c.*224+266C>T;STRAND=1;SYMBOL_SOURCE=HGNC;HGNC_ID=7714;ENSP=ENSP00000467094;TREMBL=K7ENU3;UNIPARC=UPI0002840A72;AF=0.1218	NDUFS7
19:1392636-1392636	C	ENSG00000115286	ENST00000535382.1	intron_variant,non_coding_transcript_variant, NMD_transcript_variant	rs73515051	MODIFIER;SYMBOL=NDUFS7;BIOTYPE=retained_intron;INTRON=5/5;HGVSc=ENST00000535382.1:n.708-605T>C;STRAND=1;SYMBOL_SOURCE=HGNC;HGNC_ID=7714;AF=0.2025	NDUFS7
19:1391059-1391059	T	ENSG00000115286	ENST00000233627.9	intron_variant, NMD_transcript_variant	rs2074896	MODIFIER;SYMBOL=NDUFS7;BIOTYPE=protein_coding;INTRON=5/7;HGVSc=ENST00000233627.9:c.408+10G>T;STRAND=1;SYMBOL_SOURCE=HGNC;HGNC_ID=7714;CANONICAL=YES;CCDS=CCDS12063.1;ENSP=ENSP00000233627;SWISSPROT=O75251;TREMBL=Q7LD69;UNIPARC=UPI000006ED2D;AF=0.1216;CLIN_SIG=likely_benign,benign;SOMATIC=0,1;PHENO=1,1;PUBMED=22935918,26053550	NDUFS7
19:1389043-1389045	-	ENSG00000115286	ENST00000414651.2	intron_variant, NMD_transcript_variant	rs200080426	MODIFIER;SYMBOL=NDUFS7;BIOTYPE=protein_coding;INTRON=4/6;HGVSc=ENST00000414651.2:c.318+107_318+108del;STRAND=1;SYMBOL_SOURCE=HGNC;HGNC_ID=7714;ENSP=ENSP00000406630;TREMBL=F5GXJ1;UNIPARC=UPI000204A88E;AF=0.1062	NDUFS7
19:1394865-1394865	C	ENSG00000115286	ENST00000233627.9	3_prime_variant, intron_variant, NMD_transcript_variant	rs73515054	MODIFIER;SYMBOL=NDUFS7;BIOTYPE=protein_coding;INTRON=7/7;HGVSc=ENST00000233627.9:c.545-525T>C;STRAND=1;SYMBOL_SOURCE=HGNC;HGNC_ID=7714;CANONICAL=YES;CCDS=CCDS12063.1;ENSP=ENSP00000233627;SWISSPROT=O75251;TREMBL=Q7LD69;UNIPARC=UPI000006ED2D;AF=0.1987	NDUFS7
19:1383550-1383550	C	ENSG00000115286	ENST00000546283.1	5_prime_UTR_variant	rs117758624	MODIFIER;SYMBOL=NDUFS7;BIOTYPE=protein_coding;EXON=1/8;HGVSc=ENST00000546283.1:c.-277G>C;STRAND=1;SYMBOL_SOURCE=HGNC;HGNC_ID=7714;ENSP=ENSP00000440348;TREMBL=B3KRI2;UNIPARC=UPI00003E28B6;AF=0.0216	NDUFS7
19:1383582-1383582	G	ENSG00000115286	ENST00000546283.1	5_prime_UTR_variant	rs138144610	MODIFIER;SYMBOL=NDUFS7;BIOTYPE=protein_coding;EXON=1/8;HGVSc=ENST00000546283.1:c.-245T>G;STRAND=1;SYMBOL_SOURCE=HGNC;HGNC_ID=7714;ENSP=ENSP00000440348;TREMBL=B3KRI2;UNIPARC=UPI00003E28B6;AF=0.0006	NDUFS7
1:17367216-17367216	T	ENSG00000117118	ENST00000475506.1	intron_variant,non_coding_transcript_variant	rs60515891	MODIFIER;SYMBOL=SDHB;BIOTYPE=processed_transcript;INTRON=1/3;HGVSc=ENST00000475506.1:n.117+4040G>A;STRAND=-1;SYMBOL_SOURCE=HGNC;HGNC_ID=10681;AF=0.1244	SDHB
1:17355896-17355896	T	ENSG00000117118	ENST00000485515.1	intron_variant,non_coding_transcript_variant	rs113734202	MODIFIER;SYMBOL=SDHB;BIOTYPE=processed_transcript;INTRON=3/6;HGVSc=ENST00000485515.1:n.275-665C>A;STRAND=-1;SYMBOL_SOURCE=HGNC;HGNC_ID=10681;AF=0.0208	SDHB
1:17360139-17360139	G	ENSG00000117118	ENST00000375499.3	intron_variant,non_coding_transcript_variant	rs6664408	MODIFIER;SYMBOL=SDHB;BIOTYPE=protein_coding;INTRON=2/7;HGVSc=ENST00000375499.3:c.201-499T>C;STRAND=-1;SYMBOL_SOURCE=HGNC;HGNC_ID=10681;CANONICAL=YES;CCDS=CCDS176.1;ENSP=ENSP00000364649;SWISSPROT=P21912;TREMBL=Q70SX8,Q0QEY7;UNIPARC=UPI0000129380;AF=0.1284	SDHB
1:17349830-17349830	T	ENSG00000117118	ENST00000485515.1	intron_variant,non_coding_transcript_variant	rs2746472	MODIFIER;SYMBOL=SDHB;BIOTYPE=processed_transcript;INTRON=6/6;HGVSc=ENST00000485515.1:n.577-605G>A;STRAND=-1;SYMBOL_SOURCE=HGNC;HGNC_ID=10681;AF=0.1090	SDHB
1:17357577-17357577	T	ENSG00000117118	ENST00000463045.1	intron_variant,non_coding_transcript_variant	rs7550829	MODIFIER;SYMBOL=SDHB;BIOTYPE=processed_transcript;INTRON=3/4;HGVSc=ENST00000463045.1:n.448+1978G>A;STRAND=-1;SYMBOL_SOURCE=HGNC;HGNC_ID=10681;AF=0.1260;PUBMED=19368708	SDHB
1:17366582-17366582	A	ENSG00000117118	ENST00000475506.1	intron_variant,non_coding_transcript_variant	rs7517571	MODIFIER;SYMBOL=SDHB;BIOTYPE=processed_transcript;INTRON=1/3;HGVSc=ENST00000475506.1:n.117+4674G>T;STRAND=-1;SYMBOL_SOURCE=HGNC;HGNC_ID=10681;AF=0.1242	SDHB
1:17347525-17347529	CA	ENSG00000117118	ENST00000375499.3	intron_variant,non_coding_transcript_variant	rs895313410	MODIFIER;SYMBOL=SDHB;BIOTYPE=protein_coding;INTRON=7/7;HGVSc=ENST00000375499.3:c.765+1576_765+1577del;STRAND=-1;SYMBOL_SOURCE=HGNC;HGNC_ID=10681;CANONICAL=YES;CCDS=CCDS176.1;ENSP=ENSP00000364649;SWISSPROT=P21912;TREMBL=Q70SX8,Q0QEY7;UNIPARC=UPI0000129380	SDHB
1:17376301-17376301	A	ENSG00000117118	ENST00000466613.1	intron_variant,non_coding_transcript_variant	rs74459968	MODIFIER;SYMBOL=SDHB;BIOTYPE=processed_transcript;INTRON=1/2;HGVSc=ENST00000466613.1:n.84+4142C>T;STRAND=-1;SYMBOL_SOURCE=HGNC;HGNC_ID=10681;AF=0.1310	SDHB
2:201946935-201946935	T	ENSG00000119013	ENST00000237889.4	intron_variant	rs140107154	MODIFIER;SYMBOL=NDUFB3;BIOTYPE=protein_coding;INTRON=2/2;HGVSc=ENST00000237889.4:c.140+3190C>T;STRAND=1;SYMBOL_SOURCE=HGNC;HGNC_ID=7698;CANONICAL=YES;CCDS=CCDS2336.1;ENSP=ENSP00000237889;SWISSPROT=O43676;TREMBL=C9JKQ2;UNIPARC=UPI000013CA29;AF=0.0236	NDUFB3
2:201941211-201941216	ATATAGATATA	ENSG00000119013	ENST00000433898.1	intron_variant	-	MODIFIER;SYMBOL=NDUFB3;BIOTYPE=protein_coding;INTRON=2/3;HGVSc=ENST00000433898.1:c.-2-2388_-2-2387insGATATA;STRAND=1;SYMBOL_SOURCE=HGNC;HGNC_ID=7698;CCDS=CCDS2336.1;ENSP=ENSP00000410600;SWISSPROT=O43676;TREMBL=C9JKQ2;UNIPARC=UPI000013CA29	NDUFB3
2:201940756-201940756	A	ENSG00000119013	ENST00000450023.1	intron_variant	rs55743505	MODIFIER;SYMBOL=NDUFB3;BIOTYPE=protein_coding;INTRON=1/2;HGVSc=ENST00000450023.1:c.-2-2848G>A;STRAND=1;FLAGS=cds_end_NF;SYMBOL_SOURCE=HGNC;HGNC_ID=7698;ENSP=ENSP00000401834;TREMBL=C9JKQ2;UNIPARC=UPI000198C69C;AF=0.0274	NDUFB3
2:201944787-201944789	-	ENSG00000119013	ENST00000237889.4	intron_variant	rs147865225	MODIFIER;SYMBOL=NDUFB3;BIOTYPE=protein_coding;INTRON=2/2;HGVSc=ENST00000237889.4:c.140+1043_140+1044del;STRAND=1;SYMBOL_SOURCE=HGNC;HGNC_ID=7698;CANONICAL=YES;CCDS=CCDS2336.1;ENSP=ENSP00000237889;SWISSPROT=O43676;TREMBL=C9JKQ2;UNIPARC=UPI000013CA29;AF=0.0128	NDUFB3
9:124897110-124897110	T	ENSG00000119421	ENST00000537618.1	intron_variant	rs11998959	MODIFIER;SYMBOL=NDUFA8;BIOTYPE=protein_coding;INTRON=3/3;HGVSc=ENST00000537618.1:c.382-1857G>A;STRAND=-1;SYMBOL_SOURCE=HGNC;HGNC_ID=7692;ENSP=ENSP00000442247;TREMBL=F5H7V7;UNIPARC=UPI0002065B5A;AF=0.1835	NDUFA8
9:124894988-124894988	A	ENSG00000119421	ENST00000537618.1	3_prime_UTR_variant	rs115411239	MODIFIER;SYMBOL=NDUFA8;BIOTYPE=protein_coding;EXON=4/4;HGVSc=ENST00000537618.1:c.*260C>T;STRAND=-1;SYMBOL_SOURCE=HGNC;HGNC_ID=7692;ENSP=ENSP00000442247;TREMBL=F5H7V7;UNIPARC=UPI0002065B5A;AF=0.0276	NDUFA8
9:124897088-124897088	T	ENSG00000119421	ENST00000537618.1	intron_variant	rs11998958	MODIFIER;SYMBOL=NDUFA8;BIOTYPE=protein_coding;INTRON=3/3;HGVSc=ENST00000537618.1:c.382-1835G>A;STRAND=-1;SYMBOL_SOURCE=HGNC;HGNC_ID=7692;ENSP=ENSP00000442247;TREMBL=F5H7V7;UNIPARC=UPI0002065B5A;AF=0.1733	NDUFA8
19:36142296-36142296	A	ENSG00000126267	ENST00000592141.1	intron_variant	rs61220012	MODIFIER;SYMBOL=COX6B1;BIOTYPE=protein_coding;INTRON=2/3;HGVSc=ENST00000592141.1:c.106+45G>A;STRAND=1;SYMBOL_SOURCE=HGNC;HGNC_ID=2280;CCDS=CCDS12469.1;ENSP=ENSP00000466818;SWISSPROT=P14854;UNIPARC=UPI00000527BE;AF=0.1186	COX6B1
19:36148384-36148384	T	ENSG00000126267	ENST00000246554.3	intron_variant	rs73599274	MODIFIER;SYMBOL=COX6B1;BIOTYPE=protein_coding;INTRON=3/3;HGVSc=ENST00000246554.3:c.208-1112C>T;STRAND=1;SYMBOL_SOURCE=HGNC;HGNC_ID=2280;CANONICAL=YES;CCDS=CCDS12469.1;ENSP=ENSP00000246554;SWISSPROT=P14854;UNIPARC=UPI00000527BE;AF=0.1416	COX6B1
19:36147345-36147345	A	ENSG00000126267	ENST00000590618.1	intron_variant	rs41361648	MODIFIER;SYMBOL=COX6B1;BIOTYPE=protein_coding;INTRON=1/1;HGVSc=ENST00000590618.1:c.106-2151G>A;STRAND=1;FLAGS=cds_start_NF;SYMBOL_SOURCE=HGNC;HGNC_ID=2280;ENSP=ENSP00000467776;UNIPARC=UPI00038BB0C4;AF=0.1410	COX6B1
19:36147996-36147996	G	ENSG00000126267	ENST00000392201.1	intron_variant	rs73599272	MODIFIER;SYMBOL=COX6B1;BIOTYPE=protein_coding;INTRON=3/3;HGVSc=ENST00000392201.1:c.208-1500A>G;STRAND=1;SYMBOL_SOURCE=HGNC;HGNC_ID=2280;CCDS=CCDS12469.1;ENSP=ENSP00000376037;SWISSPROT=P14854;UNIPARC=UPI00000527BE;AF=0.0934	COX6B1
19:36146735-36146742	TCT	ENSG00000126267	ENST00000590618.1	intron_variant	rs57074171	MODIFIER;SYMBOL=COX6B1;BIOTYPE=protein_coding;INTRON=1/1;HGVSc=ENST00000590618.1:c.106-2757_106-2754del;STRAND=1;FLAGS=cds_start_NF;SYMBOL_SOURCE=HGNC;HGNC_ID=2280;ENSP=ENSP00000467776;UNIPARC=UPI00038BB0C4	COX6B1
19:36146997-36146997	A	ENSG00000126267	ENST00000590618.1	intron_variant	rs60264154	MODIFIER;SYMBOL=COX6B1;BIOTYPE=protein_coding;INTRON=1/1;HGVSc=ENST00000590618.1:c.106-2499G>A;STRAND=1;FLAGS=cds_start_NF;SYMBOL_SOURCE=HGNC;HGNC_ID=2280;ENSP=ENSP00000467776;UNIPARC=UPI00038BB0C4;AF=0.1022	COX6B1
19:36147727-36147727	T	ENSG00000126267	ENST00000592141.1	intron_variant	rs73599271	MODIFIER;SYMBOL=COX6B1;BIOTYPE=protein_coding;INTRON=3/3;HGVSc=ENST00000592141.1:c.208-1769C>T;STRAND=1;SYMBOL_SOURCE=HGNC;HGNC_ID=2280;CCDS=CCDS12469.1;ENSP=ENSP00000466818;SWISSPROT=P14854;UNIPARC=UPI00000527BE;AF=0.0962	COX6B1
19:36143389-36143389	C	ENSG00000126267	ENST00000246554.3	intron_variant	rs79484009	MODIFIER;SYMBOL=COX6B1;BIOTYPE=protein_coding;INTRON=2/3;HGVSc=ENST00000246554.3:c.106+1138A>C;STRAND=1;SYMBOL_SOURCE=HGNC;HGNC_ID=2280;CANONICAL=YES;CCDS=CCDS12469.1;ENSP=ENSP00000246554;SWISSPROT=P14854;UNIPARC=UPI00000527BE;AF=0.0998	COX6B1
7:123197559-123197559	C	ENSG00000128609	ENST00000492549.1	5_prime_UTR_variant, intron_variant,non_coding_transcript_variant, NMD_transcript_variant	rs17146099	MODIFIER;SYMBOL=NDUFA5;BIOTYPE=retained_intron;INTRON=1/2;HGVSc=ENST00000492549.1:n.45-57T>G;STRAND=-1;SYMBOL_SOURCE=HGNC;HGNC_ID=7688;AF=0.0411	NDUFA5
7:123190928-123190928	T	ENSG00000128609	ENST00000492549.1	intron_variant,non_coding_transcript_variant, NMD_transcript_variant	rs34225533	MODIFIER;SYMBOL=NDUFA5;BIOTYPE=retained_intron;INTRON=2/2;HGVSc=ENST00000492549.1:n.90-288G>A;STRAND=-1;SYMBOL_SOURCE=HGNC;HGNC_ID=7688;AF=0.0551	NDUFA5
7:123180937-123180942	GCG	ENSG00000128609	ENST00000471770.1	3_prime_UTR_variant	rs201784621	MODIFIER;SYMBOL=NDUFA5;BIOTYPE=protein_coding;EXON=5/5;HGVSc=ENST00000471770.1:c.*1234_*1235del;STRAND=-1;SYMBOL_SOURCE=HGNC;HGNC_ID=7688;CCDS=CCDS64760.1;ENSP=ENSP00000417142;TREMBL=Q5H9R2;UNIPARC=UPI00004C42A5	NDUFA5
2:240939944-240939944	C	ENSG00000130414	ENST00000443626.1	intron_variant	rs75879955	MODIFIER;SYMBOL=NDUFA10;BIOTYPE=protein_coding;INTRON=5/6;HGVSc=ENST00000443626.1:c.602+6789A>G;STRAND=-1;FLAGS=cds_end_NF;SYMBOL_SOURCE=HGNC;HGNC_ID=7684;ENSP=ENSP00000411527;TREMBL=C9J6X0;UNIPARC=UPI000173A5FA;AF=0.0340	NDUFA10
2:240838397-240838431	TGATGGAGAGGTGTGATGGAG	ENSG00000130414	ENST00000419408.1	intron_variant	rs1166845073	MODIFIER;SYMBOL=NDUFA10;BIOTYPE=protein_coding;INTRON=4/5;HGVSc=ENST00000419408.1:c.295-3679_295-3667del;STRAND=-1;FLAGS=cds_start_NF;SYMBOL_SOURCE=HGNC;HGNC_ID=7684;ENSP=ENSP00000408055;TREMBL=H7C2W5;UNIPARC=UPI000173A5FD	NDUFA10
2:240897460-240897460	C	ENSG00000130414	ENST00000419408.1	3_prime_UTR_variant, intron_variant	rs7588974	MODIFIER;SYMBOL=NDUFA10;BIOTYPE=protein_coding;INTRON=4/5;HGVSc=ENST00000419408.1:c.294+32031T>G;STRAND=-1;FLAGS=cds_start_NF;SYMBOL_SOURCE=HGNC;HGNC_ID=7684;ENSP=ENSP00000408055;TREMBL=H7C2W5;UNIPARC=UPI000173A5FD;AF=0.0291;CLIN_SIG=uncertain_significance;PHENO=1	NDUFA10
2:240893960-240893961	-	ENSG00000130414	ENST00000419408.1	intron_variant	rs142321120	MODIFIER;SYMBOL=NDUFA10;BIOTYPE=protein_coding;INTRON=4/5;HGVSc=ENST00000419408.1:c.294+35530del;STRAND=-1;FLAGS=cds_start_NF;SYMBOL_SOURCE=HGNC;HGNC_ID=7684;ENSP=ENSP00000408055;TREMBL=H7C2W5;UNIPARC=UPI000173A5FD;AF=0.0122	NDUFA10
2:240856425-240856425	C	ENSG00000130414	ENST00000419408.1	intron_variant	rs79163452	MODIFIER;SYMBOL=NDUFA10;BIOTYPE=protein_coding;INTRON=4/5;HGVSc=ENST00000419408.1:c.295-21694A>G;STRAND=-1;FLAGS=cds_start_NF;SYMBOL_SOURCE=HGNC;HGNC_ID=7684;ENSP=ENSP00000408055;TREMBL=H7C2W5;UNIPARC=UPI000173A5FD;AF=0.1276	NDUFA10
2:240865976-240865976	C	ENSG00000130414	ENST00000419408.1	intron_variant	rs75986860	MODIFIER;SYMBOL=NDUFA10;BIOTYPE=protein_coding;INTRON=4/5;HGVSc=ENST00000419408.1:c.295-31245A>G;STRAND=-1;FLAGS=cds_start_NF;SYMBOL_SOURCE=HGNC;HGNC_ID=7684;ENSP=ENSP00000408055;TREMBL=H7C2W5;UNIPARC=UPI000173A5FD;AF=0.0138	NDUFA10
2:240854119-240854128	ACATACATACATA	ENSG00000130414	ENST00000419408.1	intron_variant	rs201854850	MODIFIER;SYMBOL=NDUFA10;BIOTYPE=protein_coding;INTRON=4/5;HGVSc=ENST00000419408.1:c.295-19389_295-19388insATGT;STRAND=-1;FLAGS=cds_start_NF;SYMBOL_SOURCE=HGNC;HGNC_ID=7684;ENSP=ENSP00000408055;TREMBL=H7C2W5;UNIPARC=UPI000173A5FD	NDUFA10
2:240886324-240886324	T	ENSG00000130414	ENST00000419408.1	intron_variant	rs79715886	MODIFIER;SYMBOL=NDUFA10;BIOTYPE=protein_coding;INTRON=4/5;HGVSc=ENST00000419408.1:c.294+43167G>A;STRAND=-1;FLAGS=cds_start_NF;SYMBOL_SOURCE=HGNC;HGNC_ID=7684;ENSP=ENSP00000408055;TREMBL=H7C2W5;UNIPARC=UPI000173A5FD;AF=0.0795	NDUFA10
2:240854738-240854754	A	ENSG00000130414	ENST00000419408.1	intron_variant	-	MODIFIER;SYMBOL=NDUFA10;BIOTYPE=protein_coding;INTRON=4/5;HGVSc=ENST00000419408.1:c.295-20022_295-20008del;STRAND=-1;FLAGS=cds_start_NF;SYMBOL_SOURCE=HGNC;HGNC_ID=7684;ENSP=ENSP00000408055;TREMBL=H7C2W5;UNIPARC=UPI000173A5FD	NDUFA10
2:240916180-240916180	T	ENSG00000130414	ENST00000476216.1	intron_variant,non_coding_transcript_variant	rs79542759	MODIFIER;SYMBOL=NDUFA10;BIOTYPE=retained_intron;INTRON=4/4;HGVSc=ENST00000476216.1:n.361+13311G>A;STRAND=-1;SYMBOL_SOURCE=HGNC;HGNC_ID=7684;AF=0.0335	NDUFA10
2:240837990-240837990	C	ENSG00000130414	ENST00000419408.1	intron_variant	rs12465761	MODIFIER;SYMBOL=NDUFA10;BIOTYPE=protein_coding;INTRON=4/5;HGVSc=ENST00000419408.1:c.295-3259C>G;STRAND=-1;FLAGS=cds_start_NF;SYMBOL_SOURCE=HGNC;HGNC_ID=7684;ENSP=ENSP00000408055;TREMBL=H7C2W5;UNIPARC=UPI000173A5FD;AF=0.0603	NDUFA10
2:240883159-240883159	T	ENSG00000130414	ENST00000419408.1	intron_variant	rs78791146	MODIFIER;SYMBOL=NDUFA10;BIOTYPE=protein_coding;INTRON=4/5;HGVSc=ENST00000419408.1:c.294+46332G>A;STRAND=-1;FLAGS=cds_start_NF;SYMBOL_SOURCE=HGNC;HGNC_ID=7684;ENSP=ENSP00000408055;TREMBL=H7C2W5;UNIPARC=UPI000173A5FD;AF=0.0294	NDUFA10
2:240888474-240888474	A	ENSG00000130414	ENST00000419408.1	intron_variant	rs80208238	MODIFIER;SYMBOL=NDUFA10;BIOTYPE=protein_coding;INTRON=4/5;HGVSc=ENST00000419408.1:c.294+41017G>T;STRAND=-1;FLAGS=cds_start_NF;SYMBOL_SOURCE=HGNC;HGNC_ID=7684;ENSP=ENSP00000408055;TREMBL=H7C2W5;UNIPARC=UPI000173A5FD;AF=0.0274	NDUFA10
2:240854980-240854985	ACACACA	ENSG00000130414	ENST00000419408.1	intron_variant	rs143003378	MODIFIER;SYMBOL=NDUFA10;BIOTYPE=protein_coding;INTRON=4/5;HGVSc=ENST00000419408.1:c.295-20250_295-20249insGT;STRAND=-1;FLAGS=cds_start_NF;SYMBOL_SOURCE=HGNC;HGNC_ID=7684;ENSP=ENSP00000408055;TREMBL=H7C2W5;UNIPARC=UPI000173A5FD	NDUFA10
2:240882476-240882476	A	ENSG00000130414	ENST00000419408.1	intron_variant	rs78832554	MODIFIER;SYMBOL=NDUFA10;BIOTYPE=protein_coding;INTRON=4/5;HGVSc=ENST00000419408.1:c.294+47015C>T;STRAND=-1;FLAGS=cds_start_NF;SYMBOL_SOURCE=HGNC;HGNC_ID=7684;ENSP=ENSP00000408055;TREMBL=H7C2W5;UNIPARC=UPI000173A5FD;AF=0.0124	NDUFA10
2:240838883-240838924	GGAGGGGTGTGATGG	ENSG00000130414	ENST00000419408.1	intron_variant	rs746465151	MODIFIER;SYMBOL=NDUFA10;BIOTYPE=protein_coding;INTRON=4/5;HGVSc=ENST00000419408.1:c.295-4178_295-4153del;STRAND=-1;FLAGS=cds_start_NF;SYMBOL_SOURCE=HGNC;HGNC_ID=7684;ENSP=ENSP00000408055;TREMBL=H7C2W5;UNIPARC=UPI000173A5FD	NDUFA10
2:240885332-240885332	G	ENSG00000130414	ENST00000419408.1	intron_variant	rs75735954	MODIFIER;SYMBOL=NDUFA10;BIOTYPE=protein_coding;INTRON=4/5;HGVSc=ENST00000419408.1:c.294+44159G>C;STRAND=-1;FLAGS=cds_start_NF;SYMBOL_SOURCE=HGNC;HGNC_ID=7684;ENSP=ENSP00000408055;TREMBL=H7C2W5;UNIPARC=UPI000173A5FD;AF=0.0795	NDUFA10
2:240869538-240869538	G	ENSG00000130414	ENST00000419408.1	intron_variant	rs35299787	MODIFIER;SYMBOL=NDUFA10;BIOTYPE=protein_coding;INTRON=4/5;HGVSc=ENST00000419408.1:c.295-34807T>C;STRAND=-1;FLAGS=cds_start_NF;SYMBOL_SOURCE=HGNC;HGNC_ID=7684;ENSP=ENSP00000408055;TREMBL=H7C2W5;UNIPARC=UPI000173A5FD;AF=0.1178	NDUFA10
2:240866609-240866609	G	ENSG00000130414	ENST00000419408.1	intron_variant	rs74270141	MODIFIER;SYMBOL=NDUFA10;BIOTYPE=protein_coding;INTRON=4/5;HGVSc=ENST00000419408.1:c.295-31878T>C;STRAND=-1;FLAGS=cds_start_NF;SYMBOL_SOURCE=HGNC;HGNC_ID=7684;ENSP=ENSP00000408055;TREMBL=H7C2W5;UNIPARC=UPI000173A5FD;AF=0.0615	NDUFA10
2:240885314-240885314	C	ENSG00000130414	ENST00000419408.1	intron_variant	rs76346279	MODIFIER;SYMBOL=NDUFA10;BIOTYPE=protein_coding;INTRON=4/5;HGVSc=ENST00000419408.1:c.294+44177C>G;STRAND=-1;FLAGS=cds_start_NF;SYMBOL_SOURCE=HGNC;HGNC_ID=7684;ENSP=ENSP00000408055;TREMBL=H7C2W5;UNIPARC=UPI000173A5FD;AF=0.0825	NDUFA10
2:240963464-240963468	CA	ENSG00000130414	ENST00000404554.1	intron_variant, NMD transcript variant, non coding transcript variant	rs148854699	MODIFIER;SYMBOL=NDUFA10;BIOTYPE=protein_coding;INTRON=1/10;HGVSc=ENST00000404554.1:c.75+1178_75+1179del;STRAND=-1;SYMBOL_SOURCE=HGNC;HGNC_ID=7684;ENSP=ENSP00000385697;TREMBL=Q53SW4,Q53QE8,E7ESZ7;UNIPARC=UPI000173A5F9	NDUFA10
2:240876163-240876163	A	ENSG00000130414	ENST00000419408.1	intron_variant	rs4500980	MODIFIER;SYMBOL=NDUFA10;BIOTYPE=protein_coding;INTRON=4/5;HGVSc=ENST00000419408.1:c.295-41432G>T;STRAND=-1;FLAGS=cds_start_NF;SYMBOL_SOURCE=HGNC;HGNC_ID=7684;ENSP=ENSP00000408055;TREMBL=H7C2W5;UNIPARC=UPI000173A5FD;AF=0.2768	NDUFA10
2:240887290-240887290	G	ENSG00000130414	ENST00000419408.1	intron_variant	rs77158577	MODIFIER;SYMBOL=NDUFA10;BIOTYPE=protein_coding;INTRON=4/5;HGVSc=ENST00000419408.1:c.294+42201A>C;STRAND=-1;FLAGS=cds_start_NF;SYMBOL_SOURCE=HGNC;HGNC_ID=7684;ENSP=ENSP00000408055;TREMBL=H7C2W5;UNIPARC=UPI000173A5FD;AF=0.0795	NDUFA10
2:240869183-240869183	C	ENSG00000130414	ENST00000419408.1	intron_variant	rs28415832	MODIFIER;SYMBOL=NDUFA10;BIOTYPE=protein_coding;INTRON=4/5;HGVSc=ENST00000419408.1:c.295-34452A>G;STRAND=-1;FLAGS=cds_start_NF;SYMBOL_SOURCE=HGNC;HGNC_ID=7684;ENSP=ENSP00000408055;TREMBL=H7C2W5;UNIPARC=UPI000173A5FD;AF=0.2280	NDUFA10
2:240888688-240888688	A	ENSG00000130414	ENST00000419408.1	intron_variant	rs11489045	MODIFIER;SYMBOL=NDUFA10;BIOTYPE=protein_coding;INTRON=4/5;HGVSc=ENST00000419408.1:c.294+40803C>T;STRAND=-1;FLAGS=cds_start_NF;SYMBOL_SOURCE=HGNC;HGNC_ID=7684;ENSP=ENSP00000408055;TREMBL=H7C2W5;UNIPARC=UPI000173A5FD;AF=0.0795	NDUFA10
2:240884134-240884134	T	ENSG00000130414	ENST00000419408.1	intron_variant	rs4130650	MODIFIER;SYMBOL=NDUFA10;BIOTYPE=protein_coding;INTRON=4/5;HGVSc=ENST00000419408.1:c.294+45357G>A;STRAND=-1;FLAGS=cds_start_NF;SYMBOL_SOURCE=HGNC;HGNC_ID=7684;ENSP=ENSP00000408055;TREMBL=H7C2W5;UNIPARC=UPI000173A5FD;AF=0.0749	NDUFA10
2:240839250-240839250	G	ENSG00000130414	ENST00000419408.1	intron_variant	rs12611963	MODIFIER;SYMBOL=NDUFA10;BIOTYPE=protein_coding;INTRON=4/5;HGVSc=ENST00000419408.1:c.295-4519T>C;STRAND=-1;FLAGS=cds_start_NF;SYMBOL_SOURCE=HGNC;HGNC_ID=7684;ENSP=ENSP00000408055;TREMBL=H7C2W5;UNIPARC=UPI000173A5FD;AF=0.0447	NDUFA10
2:240838712-240838796	GGTGTGATGGAGGGGAGTCATGGAGGGGTGTAAAGGAGGGGTGTGATGGAGGAGTGTGATGGAGGGGTGTG	ENSG00000130414	ENST00000419408.1	intron_variant	rs200786854	MODIFIER;SYMBOL=NDUFA10;BIOTYPE=protein_coding;INTRON=4/5;HGVSc=ENST00000419408.1:c.295-3994_295-3982del;STRAND=-1;FLAGS=cds_start_NF;SYMBOL_SOURCE=HGNC;HGNC_ID=7684;ENSP=ENSP00000408055;TREMBL=H7C2W5;UNIPARC=UPI000173A5FD	NDUFA10
2:240890199-240890199	T	ENSG00000130414	ENST00000419408.1	intron_variant	rs75079441	MODIFIER;SYMBOL=NDUFA10;BIOTYPE=protein_coding;INTRON=4/5;HGVSc=ENST00000419408.1:c.294+39292G>A;STRAND=-1;FLAGS=cds_start_NF;SYMBOL_SOURCE=HGNC;HGNC_ID=7684;ENSP=ENSP00000408055;TREMBL=H7C2W5;UNIPARC=UPI000173A5FD;AF=0.0274	NDUFA10
2:240865370-240865370	G	ENSG00000130414	ENST00000419408.1	intron_variant	rs34660105	MODIFIER;SYMBOL=NDUFA10;BIOTYPE=protein_coding;INTRON=4/5;HGVSc=ENST00000419408.1:c.295-30639T>C;STRAND=-1;FLAGS=cds_start_NF;SYMBOL_SOURCE=HGNC;HGNC_ID=7684;ENSP=ENSP00000408055;TREMBL=H7C2W5;UNIPARC=UPI000173A5FD;AF=0.0056	NDUFA10
2:240887628-240887628	A	ENSG00000130414	ENST00000419408.1	intron_variant	rs76688154	MODIFIER;SYMBOL=NDUFA10;BIOTYPE=protein_coding;INTRON=4/5;HGVSc=ENST00000419408.1:c.294+41863C>T;STRAND=-1;FLAGS=cds_start_NF;SYMBOL_SOURCE=HGNC;HGNC_ID=7684;ENSP=ENSP00000408055;TREMBL=H7C2W5;UNIPARC=UPI000173A5FD;AF=0.0749	NDUFA10
2:240958957-240958957	T	ENSG00000130414	ENST00000485344.2	intron_variant,non_coding_transcript_variant, NMD transcript variant	rs145323597	MODIFIER;SYMBOL=NDUFA10;BIOTYPE=retained_intron;INTRON=3/8;HGVSc=ENST00000485344.2:n.483-901G>A;STRAND=-1;SYMBOL_SOURCE=HGNC;HGNC_ID=7684;AF=0.0345	NDUFA10
2:240943904-240943940	CC	ENSG00000130414	ENST00000444548.1	intron_variant, non coding transcript variant	rs552580180	MODIFIER;SYMBOL=NDUFA10;BIOTYPE=protein_coding;INTRON=3/4;HGVSc=ENST00000444548.1:c.201+689_201+722del;STRAND=-1;FLAGS=cds_start_NF;SYMBOL_SOURCE=HGNC;HGNC_ID=7684;ENSP=ENSP00000403080;UNIPARC=UPI000173A5FC	NDUFA10
2:240951071-240951071	T	ENSG00000130414	ENST00000404554.1	missense_variant, non coding transcript exon variant,intron variant	rs35462421	MODERATE;SYMBOL=NDUFA10;BIOTYPE=protein_coding;EXON=6/11;HGVSc=ENST00000404554.1:c.712G>A;HGVSp=ENSP00000385697.1:p.Glu238Lys;STRAND=-1;SYMBOL_SOURCE=HGNC;HGNC_ID=7684;ENSP=ENSP00000385697;TREMBL=Q53SW4,Q53QE8,E7ESZ7;UNIPARC=UPI000173A5F9;SIFT=deleterious(0);PolyPhen=probably_damaging(0.993);DOMAINS=Superfamily:SSF52540,PIRSF:PIRSF000543,Gene3D:3.40.50.300,Pfam:PF01712,PANTHER:PTHR10513,PANTHER:P…	NDUFA10
2:240887704-240887704	T	ENSG00000130414	ENST00000419408.1	intron_variant	rs78437465	MODIFIER;SYMBOL=NDUFA10;BIOTYPE=protein_coding;INTRON=4/5;HGVSc=ENST00000419408.1:c.294+41787G>A;STRAND=-1;FLAGS=cds_start_NF;SYMBOL_SOURCE=HGNC;HGNC_ID=7684;ENSP=ENSP00000408055;TREMBL=H7C2W5;UNIPARC=UPI000173A5FD;AF=0.0274	NDUFA10
2:240838909-240838909	C	ENSG00000130414	ENST00000419408.1	intron_variant	rs5007760	MODIFIER;SYMBOL=NDUFA10;BIOTYPE=protein_coding;INTRON=4/5;HGVSc=ENST00000419408.1:c.295-4178A>G;STRAND=-1;FLAGS=cds_start_NF;SYMBOL_SOURCE=HGNC;HGNC_ID=7684;ENSP=ENSP00000408055;TREMBL=H7C2W5;UNIPARC=UPI000173A5FD;AF=0.0449	NDUFA10
2:240869202-240869202	C	ENSG00000130414	ENST00000419408.1	intron_variant	rs112031662	MODIFIER;SYMBOL=NDUFA10;BIOTYPE=protein_coding;INTRON=4/5;HGVSc=ENST00000419408.1:c.295-34471C>G;STRAND=-1;FLAGS=cds_start_NF;SYMBOL_SOURCE=HGNC;HGNC_ID=7684;ENSP=ENSP00000408055;TREMBL=H7C2W5;UNIPARC=UPI000173A5FD	NDUFA10
2:240872465-240872465	A	ENSG00000130414	ENST00000419408.1	intron_variant	rs11684384	MODIFIER;SYMBOL=NDUFA10;BIOTYPE=protein_coding;INTRON=4/5;HGVSc=ENST00000419408.1:c.295-37734C>T;STRAND=-1;FLAGS=cds_start_NF;SYMBOL_SOURCE=HGNC;HGNC_ID=7684;ENSP=ENSP00000408055;TREMBL=H7C2W5;UNIPARC=UPI000173A5FD;AF=0.1196	NDUFA10
2:240846714-240846714	A	ENSG00000130414	ENST00000419408.1	intron_variant	rs113279849	MODIFIER;SYMBOL=NDUFA10;BIOTYPE=protein_coding;INTRON=4/5;HGVSc=ENST00000419408.1:c.295-11983C>T;STRAND=-1;FLAGS=cds_start_NF;SYMBOL_SOURCE=HGNC;HGNC_ID=7684;ENSP=ENSP00000408055;TREMBL=H7C2W5;UNIPARC=UPI000173A5FD;AF=0.1705	NDUFA10
2:240881786-240881786	C	ENSG00000130414	ENST00000419408.1	intron_variant	rs112047213	MODIFIER;SYMBOL=NDUFA10;BIOTYPE=protein_coding;INTRON=4/5;HGVSc=ENST00000419408.1:c.295-47055A>G;STRAND=-1;FLAGS=cds_start_NF;SYMBOL_SOURCE=HGNC;HGNC_ID=7684;ENSP=ENSP00000408055;TREMBL=H7C2W5;UNIPARC=UPI000173A5FD;AF=0.0319	NDUFA10
2:240836938-240836938	C	ENSG00000130414	ENST00000419408.1	intron_variant	rs4263139	MODIFIER;SYMBOL=NDUFA10;BIOTYPE=protein_coding;INTRON=4/5;HGVSc=ENST00000419408.1:c.295-2207A>G;STRAND=-1;FLAGS=cds_start_NF;SYMBOL_SOURCE=HGNC;HGNC_ID=7684;ENSP=ENSP00000408055;TREMBL=H7C2W5;UNIPARC=UPI000173A5FD	NDUFA10
2:240882699-240882699	A	ENSG00000130414	ENST00000419408.1	intron_variant	rs74833011	MODIFIER;SYMBOL=NDUFA10;BIOTYPE=protein_coding;INTRON=4/5;HGVSc=ENST00000419408.1:c.294+46792C>T;STRAND=-1;FLAGS=cds_start_NF;SYMBOL_SOURCE=HGNC;HGNC_ID=7684;ENSP=ENSP00000408055;TREMBL=H7C2W5;UNIPARC=UPI000173A5FD;AF=0.0294	NDUFA10
3:179329805-179329805	A	ENSG00000136521	ENST00000468210.1	intron_variant,NMD_transcript_variant, non coding transcript variant	rs1002389979	MODIFIER;SYMBOL=NDUFB5;BIOTYPE=nonsense_mediated_decay;INTRON=1/4;HGVSc=ENST00000468210.1:c.125-3966G>A;STRAND=1;SYMBOL_SOURCE=HGNC;HGNC_ID=7700;ENSP=ENSP00000420538;TREMBL=F8WDD2;UNIPARC=UPI0001B7972A	NDUFB5
3:179339102-179339102	A	ENSG00000136521	ENST00000259037.3	intron_variant, NMD transcript variant, non coding transcript variant	rs1229392059	MODIFIER;SYMBOL=NDUFB5;BIOTYPE=protein_coding;INTRON=5/5;HGVSc=ENST00000259037.3:c.450-2606G>A;STRAND=1;SYMBOL_SOURCE=HGNC;HGNC_ID=7700;CANONICAL=YES;CCDS=CCDS3234.1;ENSP=ENSP00000259037;SWISSPROT=O43674;TREMBL=Q05D62;UNIPARC=UPI00001301D2	NDUFB5
12:4774044-4774044	T	ENSG00000139180	ENST00000535726.1	intron_variant,non_coding_transcript_variant	rs570816737	MODIFIER;SYMBOL=NDUFA9;BIOTYPE=retained_intron;INTRON=3/3;HGVSc=ENST00000535726.1:n.911+2243G>T;STRAND=1;SYMBOL_SOURCE=HGNC;HGNC_ID=7693;AF=0.0004	NDUFA9
12:4781281-4781281	T	ENSG00000139180	ENST00000544675.1	intron_variant,non_coding_transcript_variant	rs117797102	MODIFIER;SYMBOL=NDUFA9;BIOTYPE=retained_intron;INTRON=4/4;HGVSc=ENST00000544675.1:n.754+2298C>T;STRAND=1;SYMBOL_SOURCE=HGNC;HGNC_ID=7693;AF=0.0086	NDUFA9
12:4773353-4773353	G	ENSG00000139180	ENST00000266544.5	intron_variant, non coding transcript variant	rs2267551	MODIFIER;SYMBOL=NDUFA9;BIOTYPE=protein_coding;INTRON=6/10;HGVSc=ENST00000266544.5:c.655+1552A>G;STRAND=1;SYMBOL_SOURCE=HGNC;HGNC_ID=7693;CANONICAL=YES;CCDS=CCDS8532.1;ENSP=ENSP00000266544;SWISSPROT=Q16795;TREMBL=Q9BTT5;UNIPARC=UPI000013090E;AF=0.3253	NDUFA9
12:4786228-4786228	A	ENSG00000139180	ENST00000266544.5	intron_variant, non coding transcript variant	rs112466524	MODIFIER;SYMBOL=NDUFA9;BIOTYPE=protein_coding;INTRON=8/10;HGVSc=ENST00000266544.5:c.801-5143G>A;STRAND=1;SYMBOL_SOURCE=HGNC;HGNC_ID=7693;CANONICAL=YES;CCDS=CCDS8532.1;ENSP=ENSP00000266544;SWISSPROT=Q16795;TREMBL=Q9BTT5;UNIPARC=UPI000013090E;AF=0.2983	NDUFA9
12:4776678-4776695	TTTTTTTTTTTTTTTT	ENSG00000139180	ENST00000266544.5	intron_variant,splice region variant, splice polypyrimidine tract variant, non coding transcript variant, non coding transcript variant	rs11335422	MODIFIER;SYMBOL=NDUFA9;BIOTYPE=protein_coding;INTRON=6/10;HGVSc=ENST00000266544.5:c.656-928del;STRAND=1;SYMBOL_SOURCE=HGNC;HGNC_ID=7693;CANONICAL=YES;CCDS=CCDS8532.1;ENSP=ENSP00000266544;SWISSPROT=Q16795;TREMBL=Q9BTT5;UNIPARC=UPI000013090E	NDUFA9
12:4782317-4782317	G	ENSG00000139180	ENST00000266544.5	intron_variant, non coding transcript variant	rs10774258	MODIFIER;SYMBOL=NDUFA9;BIOTYPE=protein_coding;INTRON=8/10;HGVSc=ENST00000266544.5:c.800+3334A>G;STRAND=1;SYMBOL_SOURCE=HGNC;HGNC_ID=7693;CANONICAL=YES;CCDS=CCDS8532.1;ENSP=ENSP00000266544;SWISSPROT=Q16795;TREMBL=Q9BTT5;UNIPARC=UPI000013090E;AF=0.3065	NDUFA9
12:4781147-4781147	A	ENSG00000139180	ENST00000266544.5	intron_variant, non coding transcript variant	rs10774257	MODIFIER;SYMBOL=NDUFA9;BIOTYPE=protein_coding;INTRON=8/10;HGVSc=ENST00000266544.5:c.800+2164G>A;STRAND=1;SYMBOL_SOURCE=HGNC;HGNC_ID=7693;CANONICAL=YES;CCDS=CCDS8532.1;ENSP=ENSP00000266544;SWISSPROT=Q16795;TREMBL=Q9BTT5;UNIPARC=UPI000013090E;AF=0.3051	NDUFA9
12:4798415-4798415	T	ENSG00000139180	ENST00000266544.5	3_prime_UTR_variant	rs181096156	MODIFIER;SYMBOL=NDUFA9;BIOTYPE=protein_coding;EXON=11/11;HGVSc=ENST00000266544.5:c.*2141C>T;STRAND=1;SYMBOL_SOURCE=HGNC;HGNC_ID=7693;CANONICAL=YES;CCDS=CCDS8532.1;ENSP=ENSP00000266544;SWISSPROT=Q16795;TREMBL=Q9BTT5;UNIPARC=UPI000013090E	NDUFA9
16:21990981-21990981	A	ENSG00000140740	ENST00000563898.1	intron_variant,NMD_transcript_variant	rs775928535	MODIFIER;SYMBOL=UQCRC2;BIOTYPE=nonsense_mediated_decay;INTRON=10/11;HGVSc=ENST00000563898.1:c.967-887G>A;STRAND=1;SYMBOL_SOURCE=HGNC;HGNC_ID=12586;ENSP=ENSP00000456738;TREMBL=H3BSJ9;UNIPARC=UPI0000D4EE6D	UQCRC2
16:21965939-21965939	G	ENSG00000140740	ENST00000567757.1	intron_variant,non_coding_transcript_variant, NMD transcript variant	rs760710841	MODIFIER;SYMBOL=UQCRC2;BIOTYPE=retained_intron;INTRON=1/1;HGVSc=ENST00000567757.1:n.86+1162A>G;STRAND=1;SYMBOL_SOURCE=HGNC;HGNC_ID=12586	UQCRC2
16:21976762-21976762	A	ENSG00000140740	ENST00000567597.1	non_coding_transcript_exon_variant, missense variant, NMD transcript variant	rs4850	MODIFIER;SYMBOL=UQCRC2;BIOTYPE=retained_intron;EXON=4/4;HGVSc=ENST00000567597.1:n.220G>A;STRAND=1;SYMBOL_SOURCE=HGNC;HGNC_ID=12586;AF=0.0142;CLIN_SIG=benign,likely_benign;PHENO=1;PUBMED=24786987	UQCRC2
16:21977482-21977482	A	ENSG00000140740	ENST00000268379.4	intron_variant, non_coding_transcript_variant, NMD transcript variant	rs8058208,COSV51672569	MODIFIER;SYMBOL=UQCRC2;BIOTYPE=protein_coding;INTRON=7/13;HGVSc=ENST00000268379.4:c.612+656T>A;STRAND=1;SYMBOL_SOURCE=HGNC;HGNC_ID=12586;CANONICAL=YES;CCDS=CCDS10601.1;ENSP=ENSP00000268379;SWISSPROT=P22695;UNIPARC=UPI0000137A45;AF=0.8476;SOMATIC=0,1;PHENO=0,1	UQCRC2
16:2011653-2011667	CCCCCA	ENSG00000140990	ENST00000569148.1	intron_variant, non coding transcript exon variant, frameshift variant	rs774819361	MODIFIER;SYMBOL=NDUFB10;BIOTYPE=protein_coding;INTRON=3/3;HGVSc=ENST00000569148.1:c.376+23_376+30del;STRAND=1;SYMBOL_SOURCE=HGNC;HGNC_ID=7696;ENSP=ENSP00000455348;TREMBL=Q96RX5,H3BPJ9;UNIPARC=UPI0000409CC1	NDUFB10
1:161301818-161301818	A	ENSG00000143252	ENST00000367975.2	intron_variant, non_coding_transcript_variant, NMD transcript variant	rs36059328	MODIFIER;SYMBOL=SDHC;BIOTYPE=protein_coding;INTRON=3/5;HGVSc=ENST00000367975.2:c.179+3531G>A;STRAND=1;SYMBOL_SOURCE=HGNC;HGNC_ID=10682;CANONICAL=YES;CCDS=CCDS1230.1;ENSP=ENSP00000356953;SWISSPROT=Q99643;TREMBL=D3DVH1;UNIPARC=UPI0000001636;AF=0.0563	SDHC
1:161302690-161302690	C	ENSG00000143252	ENST00000513700.2	intron_variant,non_coding_transcript_variant, NMD transcript variant	rs11583870	MODIFIER;SYMBOL=SDHC;BIOTYPE=processed_transcript;INTRON=1/2;HGVSc=ENST00000513700.2:n.96+4403T>C;STRAND=1;SYMBOL_SOURCE=HGNC;HGNC_ID=10682;AF=0.1052	SDHC
1:161304199-161304199	C	ENSG00000143252	ENST00000342751.4	intron_variant, non_coding_transcript_variant, NMD transcript variant	rs552778311	MODIFIER;SYMBOL=SDHC;BIOTYPE=protein_coding;INTRON=3/4;HGVSc=ENST00000342751.4:c.179+5912T>C;STRAND=1;SYMBOL_SOURCE=HGNC;HGNC_ID=10682;CCDS=CCDS41431.1;ENSP=ENSP00000356952;SWISSPROT=Q99643;UNIPARC=UPI00005D3A1B;AF=0.0002	SDHC
1:161297354-161297354	A	ENSG00000143252	ENST00000515731.1	intron_variant,non_coding_transcript_variant, NMD transcript variant	rs79290777	MODIFIER;SYMBOL=SDHC;BIOTYPE=processed_transcript;INTRON=2/2;HGVSc=ENST00000515731.1:n.552-832T>A;STRAND=1;SYMBOL_SOURCE=HGNC;HGNC_ID=10682;AF=0.1631	SDHC
1:161325836-161325836	T	ENSG00000143252	ENST00000470743.3	intron_variant,non_coding_transcript_variant, NMD transcript variant	rs76887670	MODIFIER;SYMBOL=SDHC;BIOTYPE=processed_transcript;INTRON=4/5;HGVSc=ENST00000470743.3:n.340-631C>T;STRAND=1;SYMBOL_SOURCE=HGNC;HGNC_ID=10682;AF=0.0092	SDHC
1:161306465-161306465	G	ENSG00000143252	ENST00000513700.2	intron_variant,non_coding_transcript_variant, NMD transcript variant	rs55864322	MODIFIER;SYMBOL=SDHC;BIOTYPE=processed_transcript;INTRON=1/2;HGVSc=ENST00000513700.2:n.97-3919A>G;STRAND=1;SYMBOL_SOURCE=HGNC;HGNC_ID=10682;AF=0.0565	SDHC
1:161306177-161306177	A	ENSG00000143252	ENST00000342751.4	intron_variant, non_coding_transcript_variant, NMD transcript variant	rs7538701	MODIFIER;SYMBOL=SDHC;BIOTYPE=protein_coding;INTRON=3/4;HGVSc=ENST00000342751.4:c.180-4207G>A;STRAND=1;SYMBOL_SOURCE=HGNC;HGNC_ID=10682;CCDS=CCDS41431.1;ENSP=ENSP00000356952;SWISSPROT=Q99643;UNIPARC=UPI00005D3A1B;AF=0.0753	SDHC
1:161321998-161321998	C	ENSG00000143252	ENST00000367975.2	intron_variant, non_coding_transcript_variant, NMD transcript variant	rs12140361	MODIFIER;SYMBOL=SDHC;BIOTYPE=protein_coding;INTRON=4/5;HGVSc=ENST00000367975.2:c.242-4469T>C;STRAND=1;SYMBOL_SOURCE=HGNC;HGNC_ID=10682;CANONICAL=YES;CCDS=CCDS1230.1;ENSP=ENSP00000356953;SWISSPROT=Q99643;TREMBL=D3DVH1;UNIPARC=UPI0000001636;AF=0.0098;PHENO=1	SDHC
1:161297353-161297353	T	ENSG00000143252	ENST00000513009.1	intron_variant, non_coding_transcript_variant, NMD transcript variant	rs74884887	MODIFIER;SYMBOL=SDHC;BIOTYPE=protein_coding;INTRON=2/3;HGVSc=ENST00000513009.1:c.77+3893A>T;STRAND=1;SYMBOL_SOURCE=HGNC;HGNC_ID=10682;CCDS=CCDS60330.1;ENSP=ENSP00000423260;SWISSPROT=Q99643;UNIPARC=UPI00005D3A1C;AF=0.1631	SDHC
1:161291228-161291228	T	ENSG00000143252	ENST00000367975.2	intron_variant, non_coding_transcript_variant, NMD transcript variant	rs72714967	MODIFIER;SYMBOL=SDHC;BIOTYPE=protein_coding;INTRON=1/5;HGVSc=ENST00000367975.2:c.21-2176C>T;STRAND=1;SYMBOL_SOURCE=HGNC;HGNC_ID=10682;CANONICAL=YES;CCDS=CCDS1230.1;ENSP=ENSP00000356953;SWISSPROT=Q99643;TREMBL=D3DVH1;UNIPARC=UPI0000001636;AF=0.0270	SDHC
1:161306942-161306942	T	ENSG00000143252	ENST00000513700.2	intron_variant,non_coding_transcript_variant, NMD transcript variant	rs12741391	MODIFIER;SYMBOL=SDHC;BIOTYPE=processed_transcript;INTRON=1/2;HGVSc=ENST00000513700.2:n.97-3442A>T;STRAND=1;SYMBOL_SOURCE=HGNC;HGNC_ID=10682;AF=0.0563	SDHC
5:1807305-1807315	TACTGTGTGAGGTACTCAGAGTTACTGTGTGA	ENSG00000145494	ENST00000274137.5	intron_variant	-	MODIFIER;SYMBOL=NDUFS6;BIOTYPE=protein_coding;INTRON=2/3;HGVSc=ENST00000274137.5:c.186+4827_186+4828insGGTACTCAGAGTTACTGTGTGA;STRAND=1;SYMBOL_SOURCE=HGNC;HGNC_ID=7713;CANONICAL=YES;CCDS=CCDS3866.1;ENSP=ENSP00000274137;SWISSPROT=O75380;TREMBL=Q6IBC4;UNIPARC=UPI000000DB49	NDUFS6
8:125560927-125560927	T	ENSG00000147684	ENST00000518657.1	intron_variant,non_coding_transcript_variant	rs77217658	MODIFIER;SYMBOL=NDUFB9;BIOTYPE=retained_intron;INTRON=2/2;HGVSc=ENST00000518657.1:n.455-1075G>T;STRAND=1;SYMBOL_SOURCE=HGNC;HGNC_ID=7704;AF=0.0106	NDUFB9
8:125562580-125562580	C	ENSG00000147684	ENST00000522532.1	intron_variant, non coding transcript variant	rs77538674	MODIFIER;SYMBOL=NDUFB9;BIOTYPE=protein_coding;INTRON=3/3;HGVSc=ENST00000522532.1:c.408+3226T>C;STRAND=1;SYMBOL_SOURCE=HGNC;HGNC_ID=7704;ENSP=ENSP00000431115;TREMBL=Q5JVG7,E9PF49;UNIPARC=UPI0000E5AF56;AF=0.1536	NDUFB9
8:125561755-125561755	A	ENSG00000147684	ENST00000518657.1	intron_variant,non_coding_transcript_variant	rs3829038	MODIFIER;SYMBOL=NDUFB9;BIOTYPE=retained_intron;INTRON=2/2;HGVSc=ENST00000518657.1:n.455-247G>A;STRAND=1;SYMBOL_SOURCE=HGNC;HGNC_ID=7704;AF=0.1534	NDUFB9
8:125551858-125551858	G	ENSG00000147684	ENST00000522532.1	intron_variant	rs72713101	MODIFIER;SYMBOL=NDUFB9;BIOTYPE=protein_coding;INTRON=1/3;HGVSc=ENST00000522532.1:c.101+330A>G;STRAND=1;SYMBOL_SOURCE=HGNC;HGNC_ID=7704;ENSP=ENSP00000431115;TREMBL=Q5JVG7,E9PF49;UNIPARC=UPI0000E5AF56;AF=0.1486	NDUFB9
8:125554452-125554452	T	ENSG00000147684	ENST00000276689.3	intron_variant	rs111795428	MODIFIER;SYMBOL=NDUFB9;BIOTYPE=protein_coding;INTRON=1/3;HGVSc=ENST00000276689.3:c.102-876C>T;STRAND=1;SYMBOL_SOURCE=HGNC;HGNC_ID=7704;CANONICAL=YES;CCDS=CCDS6352.1;ENSP=ENSP00000276689;SWISSPROT=Q9Y6M9;TREMBL=Q5JVG7;UNIPARC=UPI000013DADB;AF=0.1526	NDUFB9
8:125552526-125552527	-	ENSG00000147684	ENST00000276689.3	intron_variant	rs112295879	MODIFIER;SYMBOL=NDUFB9;BIOTYPE=protein_coding;INTRON=1/3;HGVSc=ENST00000276689.3:c.101+999del;STRAND=1;SYMBOL_SOURCE=HGNC;HGNC_ID=7704;CANONICAL=YES;CCDS=CCDS6352.1;ENSP=ENSP00000276689;SWISSPROT=Q9Y6M9;TREMBL=Q5JVG7;UNIPARC=UPI000013DADB;AF=0.1440	NDUFB9
8:125555205-125555205	A	ENSG00000147684	ENST00000276689.3	intron_variant, non coding transcript exon variant	rs72714705	MODIFIER;SYMBOL=NDUFB9;BIOTYPE=protein_coding;INTRON=1/3;HGVSc=ENST00000276689.3:c.102-123G>A;STRAND=1;SYMBOL_SOURCE=HGNC;HGNC_ID=7704;CANONICAL=YES;CCDS=CCDS6352.1;ENSP=ENSP00000276689;SWISSPROT=Q9Y6M9;TREMBL=Q5JVG7;UNIPARC=UPI000013DADB;AF=0.0693	NDUFB9
8:125554163-125554163	T	ENSG00000147684	ENST00000517367.1	intron_variant	rs74190071	MODIFIER;SYMBOL=NDUFB9;BIOTYPE=protein_coding;INTRON=1/3;HGVSc=ENST00000517367.1:c.102-1198G>T;STRAND=1;SYMBOL_SOURCE=HGNC;HGNC_ID=7704;ENSP=ENSP00000430322;TREMBL=E9PH64;UNIPARC=UPI0000210584;AF=0.1532	NDUFB9
8:125561698-125561698	G	ENSG00000147684	ENST00000524241.1	intron_variant,non_coding_transcript_variant	rs72714707	MODIFIER;SYMBOL=NDUFB9;BIOTYPE=retained_intron;INTRON=1/1;HGVSc=ENST00000524241.1:n.437-304T>G;STRAND=1;SYMBOL_SOURCE=HGNC;HGNC_ID=7704;AF=0.1546	NDUFB9
8:125566692-125566692	G	ENSG00000147684	ENST00000522532.1	intron_variant	rs72714712	MODIFIER;SYMBOL=NDUFB9;BIOTYPE=protein_coding;INTRON=3/3;HGVSc=ENST00000522532.1:c.408+7338A>G;STRAND=1;SYMBOL_SOURCE=HGNC;HGNC_ID=7704;ENSP=ENSP00000431115;TREMBL=Q5JVG7,E9PF49;UNIPARC=UPI0000E5AF56;AF=0.1486	NDUFB9
11:77789922-77789922	T	ENSG00000151366	ENST00000525085.1	intron_variant	rs993995412	MODIFIER;SYMBOL=NDUFC2;BIOTYPE=protein_coding;INTRON=1/2;HGVSc=ENST00000525085.1:c.166+703G>A;STRAND=-1;SYMBOL_SOURCE=HGNC;HGNC_ID=7706;CCDS=CCDS55779.1;ENSP=ENSP00000434262;SWISSPROT=O95298;UNIPARC=UPI0000405F10	NDUFC2
11:77790158-77790158	AAAAA	ENSG00000151366	ENST00000534029.1	intron_variant	rs752264424	MODIFIER;SYMBOL=NDUFC2;BIOTYPE=protein_coding;INTRON=1/1;HGVSc=ENST00000534029.1:c.166+466_166+467insTTTTT;STRAND=-1;SYMBOL_SOURCE=HGNC;HGNC_ID=7706;ENSP=ENSP00000432253;TREMBL=E9PRJ5;UNIPARC=UPI00001FB01F	NDUFC2
1:161175652-161175652	A	ENSG00000158864	ENST00000478866.1	intron_variant,non_coding_transcript_variant	rs145629160	MODIFIER;SYMBOL=NDUFS2;BIOTYPE=processed_transcript;INTRON=2/6;HGVSc=ENST00000478866.1:n.213-545T>A;STRAND=1;SYMBOL_SOURCE=HGNC;HGNC_ID=7708;AF=0.0040	NDUFS2
1:161181744-161181744	T	ENSG00000158864	ENST00000480762.1	intron_variant,non_coding_transcript_variant	rs74654056	MODIFIER;SYMBOL=NDUFS2;BIOTYPE=processed_transcript;INTRON=3/4;HGVSc=ENST00000480762.1:n.789-397C>T;STRAND=1;SYMBOL_SOURCE=HGNC;HGNC_ID=7708;AF=0.0126	NDUFS2
1:161171736-161171736	G	ENSG00000158864	ENST00000496133.1	intron_variant,non_coding_transcript_variant	rs115518404	MODIFIER;SYMBOL=NDUFS2;BIOTYPE=processed_transcript;INTRON=1/4;HGVSc=ENST00000496133.1:n.70-201A>G;STRAND=1;SYMBOL_SOURCE=HGNC;HGNC_ID=7708;AF=0.0040	NDUFS2
21:44328395-44328395	G	ENSG00000160194	ENST00000340344.4	intron_variant, non coding transcript variant	rs62220800	MODIFIER;SYMBOL=NDUFV3;BIOTYPE=protein_coding;INTRON=2/2;HGVSc=ENST00000340344.4:c.170-579A>G;STRAND=1;SYMBOL_SOURCE=HGNC;HGNC_ID=7719;CCDS=CCDS33573.1;ENSP=ENSP00000342895;SWISSPROT=P56181;UNIPARC=UPI0000130A1F;AF=0.0405	NDUFV3
21:44325525-44325525	T	ENSG00000160194	ENST00000354250.2	intron_variant, non coding transcript variant	rs8134542	MODIFIER;SYMBOL=NDUFV3;BIOTYPE=protein_coding;INTRON=3/3;HGVSc=ENST00000354250.2:c.1264+1139C>T;STRAND=1;SYMBOL_SOURCE=HGNC;HGNC_ID=7719;CANONICAL=YES;CCDS=CCDS33572.1;ENSP=ENSP00000346196;SWISSPROT=P56181;UNIPARC=UPI000037848B;AF=0.1016	NDUFV3
21:44328278-44328278	A	ENSG00000160194	ENST00000460259.1	intron_variant,non_coding_transcript_variant	rs35893787	MODIFIER;SYMBOL=NDUFV3;BIOTYPE=processed_transcript;INTRON=5/5;HGVSc=ENST00000460259.1:n.1788-696G>A;STRAND=1;SYMBOL_SOURCE=HGNC;HGNC_ID=7719;AF=0.0807	NDUFV3
21:44313221-44313221	C	ENSG00000160194	ENST00000460259.1	intron_variant,non_coding_transcript_variant	rs35197797	MODIFIER;SYMBOL=NDUFV3;BIOTYPE=processed_transcript;INTRON=3/5;HGVSc=ENST00000460259.1:n.572-3816G>C;STRAND=1;SYMBOL_SOURCE=HGNC;HGNC_ID=7719;AF=0.0811	NDUFV3
21:44312220-44312220	T	ENSG00000160194	ENST00000460259.1	intron_variant,non_coding_transcript_variant	rs187355039	MODIFIER;SYMBOL=NDUFV3;BIOTYPE=processed_transcript;INTRON=3/5;HGVSc=ENST00000460259.1:n.572-4817C>T;STRAND=1;SYMBOL_SOURCE=HGNC;HGNC_ID=7719;AF=0.0022	NDUFV3
5:52941905-52941905	G	ENSG00000164258	ENST00000296684.5	intron_variant, NMD transcript variant	rs31305	MODIFIER;SYMBOL=NDUFS4;BIOTYPE=protein_coding;INTRON=2/4;HGVSc=ENST00000296684.5:c.178-158A>G;STRAND=1;SYMBOL_SOURCE=HGNC;HGNC_ID=7711;CANONICAL=YES;CCDS=CCDS3960.1;ENSP=ENSP00000296684;SWISSPROT=O43181;UNIPARC=UPI0000130A98	NDUFS4
5:52920199-52920199	T	ENSG00000164258	ENST00000507026.1	intron_variant,NMD_transcript_variant	rs149823519	MODIFIER;SYMBOL=NDUFS4;BIOTYPE=nonsense_mediated_decay;INTRON=3/5;HGVSc=ENST00000507026.1:c.*151+20839C>T;STRAND=1;SYMBOL_SOURCE=HGNC;HGNC_ID=7711;ENSP=ENSP00000424993;TREMBL=D6REP1;UNIPARC=UPI0001D3B2BB;AF=0.0054	NDUFS4
5:52862374-52862374	T	ENSG00000164258	ENST00000506765.1	intron_variant, NMD transcript variant	rs2406913	MODIFIER;SYMBOL=NDUFS4;BIOTYPE=protein_coding;INTRON=1/3;HGVSc=ENST00000506765.1:c.86+5784G>T;STRAND=1;FLAGS=cds_start_NF;SYMBOL_SOURCE=HGNC;HGNC_ID=7711;ENSP=ENSP00000424570;TREMBL=H0Y9M8;UNIPARC=UPI0001D3B2BE;AF=0.9437	NDUFS4
5:52942083-52942083	C	ENSG00000164258	ENST00000506765.1	synonymous_variant, non coding transcript exon variant, missense variant, NMD transcript variant, 3 prime UTR variant	rs31304	LOW;SYMBOL=NDUFS4;BIOTYPE=protein_coding;EXON=3/4;HGVSc=ENST00000506765.1:c.186A>C;HGVSp=ENSP00000424570.1:p.Gly62%3D;STRAND=1;FLAGS=cds_start_NF;SYMBOL_SOURCE=HGNC;HGNC_ID=7711;ENSP=ENSP00000424570;TREMBL=H0Y9M8;UNIPARC=UPI0001D3B2BE;DOMAINS=PANTHER:PTHR12219;CLIN_SIG=benign;PHENO=1;PUBMED=17601350,20819849	NDUFS4
5:52917777-52917777	A	ENSG00000164258	ENST00000502423.1	intron_variant,NMD_transcript_variant	rs149154584	MODIFIER;SYMBOL=NDUFS4;BIOTYPE=nonsense_mediated_decay;INTRON=3/5;HGVSc=ENST00000502423.1:c.*44+17052G>A;STRAND=1;SYMBOL_SOURCE=HGNC;HGNC_ID=7711;ENSP=ENSP00000422177;TREMBL=D6R916;UNIPARC=UPI0001D3B2BC;AF=0.1150	NDUFS4
5:52936363-52936363	G	ENSG00000164258	ENST00000296684.5	intron_variant, NMD transcript varian	rs431602	MODIFIER;SYMBOL=NDUFS4;BIOTYPE=protein_coding;INTRON=2/4;HGVSc=ENST00000296684.5:c.178-5700A>G;STRAND=1;SYMBOL_SOURCE=HGNC;HGNC_ID=7711;CANONICAL=YES;CCDS=CCDS3960.1;ENSP=ENSP00000296684;SWISSPROT=O43181;UNIPARC=UPI0000130A98;AF=0.9435	NDUFS4
5:52914944-52914971	AATAATAATAATAATAATAATAAT	ENSG00000164258	ENST00000507026.1	intron_variant,NMD_transcript_variant	rs574681564	MODIFIER;SYMBOL=NDUFS4;BIOTYPE=nonsense_mediated_decay;INTRON=3/5;HGVSc=ENST00000507026.1:c.*151+15609_*151+15611del;STRAND=1;SYMBOL_SOURCE=HGNC;HGNC_ID=7711;ENSP=ENSP00000424993;TREMBL=D6REP1;UNIPARC=UPI0001D3B2BB	NDUFS4
5:52917782-52917782	T	ENSG00000164258	ENST00000502423.1	intron_variant,NMD_transcript_variant	rs7716949	MODIFIER;SYMBOL=NDUFS4;BIOTYPE=nonsense_mediated_decay;INTRON=3/5;HGVSc=ENST00000502423.1:c.*44+17057G>T;STRAND=1;SYMBOL_SOURCE=HGNC;HGNC_ID=7711;ENSP=ENSP00000422177;TREMBL=D6R916;UNIPARC=UPI0001D3B2BC;AF=0.1478	NDUFS4
5:52882722-52882722	T	ENSG00000164258	ENST00000506974.1	intron_variant,NMD_transcript_variant	rs143674691	MODIFIER;SYMBOL=NDUFS4;BIOTYPE=nonsense_mediated_decay;INTRON=1/5;HGVSc=ENST00000506974.1:c.99-16560C>T;STRAND=1;SYMBOL_SOURCE=HGNC;HGNC_ID=7711;ENSP=ENSP00000425967;TREMBL=D6RI09;UNIPARC=UPI0001D3B2BD;AF=0.0028	NDUFS4
5:52870902-52870902	C	ENSG00000164258	ENST00000507026.1	intron_variant,NMD_transcript_variant	rs576256173	MODIFIER;SYMBOL=NDUFS4;BIOTYPE=nonsense_mediated_decay;INTRON=2/5;HGVSc=ENST00000507026.1:c.*72+1341T>C;STRAND=1;SYMBOL_SOURCE=HGNC;HGNC_ID=7711;ENSP=ENSP00000424993;TREMBL=D6REP1;UNIPARC=UPI0001D3B2BB;AF=0.0002	NDUFS4
5:52903064-52903064	C	ENSG00000164258	ENST00000502423.1	intron_variant,NMD_transcript_variant	rs73754267	MODIFIER;SYMBOL=NDUFS4;BIOTYPE=nonsense_mediated_decay;INTRON=3/5;HGVSc=ENST00000502423.1:c.*44+2339T>C;STRAND=1;SYMBOL_SOURCE=HGNC;HGNC_ID=7711;ENSP=ENSP00000422177;TREMBL=D6R916;UNIPARC=UPI0001D3B2BC;AF=0.0972;PHENO=1;PUBMED=30595370	NDUFS4
8:100894978-100894986	AAAC	ENSG00000164919	ENST00000522940.1	intron_variant, NMD transcript variant	rs71274941	MODIFIER;SYMBOL=COX6C;BIOTYPE=protein_coding;INTRON=3/3;HGVSc=ENST00000522940.1:c.*16-4489_*16-4486del;STRAND=-1;SYMBOL_SOURCE=HGNC;HGNC_ID=2285;CCDS=CCDS6284.1;ENSP=ENSP00000428965;SWISSPROT=P09669;UNIPARC=UPI0000049C8E	COX6C
8:100903890-100903890	G	ENSG00000164919	ENST00000524245.1	intron_variant, NMD transcript variant	rs12544943	MODIFIER;SYMBOL=COX6C;BIOTYPE=protein_coding;INTRON=2/3;HGVSc=ENST00000524245.1:c.114+246T>C;STRAND=-1;SYMBOL_SOURCE=HGNC;HGNC_ID=2285;CCDS=CCDS6284.1;ENSP=ENSP00000429410;SWISSPROT=P09669;UNIPARC=UPI0000049C8E;AF=0.1150	COX6C
8:100895535-100895535	A	ENSG00000164919	ENST00000520468.2	intron_variant, NMD transcript variant	rs549144959	MODIFIER;SYMBOL=COX6C;BIOTYPE=protein_coding;INTRON=3/3;HGVSc=ENST00000520468.2:c.*15+4183C>T;STRAND=-1;SYMBOL_SOURCE=HGNC;HGNC_ID=2285;CANONICAL=YES;CCDS=CCDS6284.1;ENSP=ENSP00000428895;SWISSPROT=P09669;UNIPARC=UPI0000049C8E;AF=0.0006	COX6C
8:100901581-100901581	A	ENSG00000164919	ENST00000524245.1	intron_variant, NMD transcript variant	rs368641527	MODIFIER;SYMBOL=COX6C;BIOTYPE=protein_coding;INTRON=2/3;HGVSc=ENST00000524245.1:c.115-1735C>T;STRAND=-1;SYMBOL_SOURCE=HGNC;HGNC_ID=2285;CCDS=CCDS6284.1;ENSP=ENSP00000429410;SWISSPROT=P09669;UNIPARC=UPI0000049C8E;AF=0.0004	COX6C
9:32568739-32568742	ATAGATA	ENSG00000165264	ENST00000350021.2	intron_variant	-	MODIFIER;SYMBOL=NDUFB6;BIOTYPE=protein_coding;INTRON=2/2;HGVSc=ENST00000350021.2:c.273+2218_273+2219insCTAT;STRAND=-1;SYMBOL_SOURCE=HGNC;HGNC_ID=7701;CCDS=CCDS6529.1;ENSP=ENSP00000297983;SWISSPROT=O95139;UNIPARC=UPI00001B6B3A	NDUFB6
9:32568741-32568744	ATAGATA	ENSG00000165264	ENST00000350021.2	intron_variant	-	MODIFIER;SYMBOL=NDUFB6;BIOTYPE=protein_coding;INTRON=2/2;HGVSc=ENST00000350021.2:c.273+2216_273+2217insCTAT;STRAND=-1;SYMBOL_SOURCE=HGNC;HGNC_ID=7701;CCDS=CCDS6529.1;ENSP=ENSP00000297983;SWISSPROT=O95139;UNIPARC=UPI00001B6B3A	NDUFB6
9:32557116-32557116	G	ENSG00000165264	ENST00000379847.3	intron_variant	rs34824557	MODIFIER;SYMBOL=NDUFB6;BIOTYPE=protein_coding;INTRON=3/3;HGVSc=ENST00000379847.3:c.318+1792T>C;STRAND=-1;SYMBOL_SOURCE=HGNC;HGNC_ID=7701;CANONICAL=YES;CCDS=CCDS6528.1;ENSP=ENSP00000369176;SWISSPROT=O95139;UNIPARC=UPI00000012D5;AF=0.0012	NDUFB6
10:102285514-102285517	GTGGGTG	ENSG00000166136	ENST00000370320.4	intron_variant	-	MODIFIER;SYMBOL=NDUFB8;BIOTYPE=protein_coding;INTRON=4/4;HGVSc=ENST00000370320.4:c.468+641_468+642insCCAC;STRAND=-1;SYMBOL_SOURCE=HGNC;HGNC_ID=7703;CCDS=CCDS65917.1;ENSP=ENSP00000359344;TREMBL=Q5W143,E9PIZ8;UNIPARC=UPI000045880F	NDUFB8
10:102269884-102269884	G	ENSG00000166136	ENST00000531258.1	intron_variant	rs11594265	MODIFIER;SYMBOL=NDUFB8;BIOTYPE=protein_coding;INTRON=7/9;HGVSc=ENST00000531258.1:c.*324-1025G>C;STRAND=-1;SYMBOL_SOURCE=HGNC;HGNC_ID=7703;CCDS=CCDS65917.1;ENSP=ENSP00000433145;TREMBL=Q5W143,E9PIZ8;UNIPARC=UPI000045880F;AF=0.0162	NDUFB8
11:67374581-67374581	C	ENSG00000167792	ENST00000528328.1	intron_variant, non coding transcript exon variant, non coding transcript variant, NMD transcript variant	rs1871043	MODIFIER;SYMBOL=NDUFV1;BIOTYPE=protein_coding;INTRON=1/3;HGVSc=ENST00000528328.1:c.-107+34T>C;STRAND=1;FLAGS=cds_end_NF;SYMBOL_SOURCE=HGNC;HGNC_ID=7716;ENSP=ENSP00000436906;TREMBL=E9PPS5;UNIPARC=UPI0001F781F5;AF=0.4283	NDUFV1
1:39493410-39493413	-	ENSG00000168653	ENST00000372967.3	intron_variant	rs1486050580	MODIFIER;SYMBOL=NDUFS5;BIOTYPE=protein_coding;INTRON=1/2;HGVSc=ENST00000372967.3:c.-2-984_-2-982del;STRAND=1;SYMBOL_SOURCE=HGNC;HGNC_ID=7712;CCDS=CCDS434.1;ENSP=ENSP00000362058;SWISSPROT=O43920;TREMBL=Q6IBA0;UNIPARC=UPI000013E824	NDUFS5
1:39493477-39493494	TT	ENSG00000168653	ENST00000372967.3	intron_variant	-	MODIFIER;SYMBOL=NDUFS5;BIOTYPE=protein_coding;INTRON=1/2;HGVSc=ENST00000372967.3:c.-2-915_-2-901del;STRAND=1;SYMBOL_SOURCE=HGNC;HGNC_ID=7712;CCDS=CCDS434.1;ENSP=ENSP00000362058;SWISSPROT=O43920;TREMBL=Q6IBA0;UNIPARC=UPI000013E824	NDUFS5
1:39492612-39492612	G	ENSG00000168653	ENST00000372969.3	intron_variant	rs146037699	MODIFIER;SYMBOL=NDUFS5;BIOTYPE=protein_coding;INTRON=1/2;HGVSc=ENST00000372969.3:c.-3+538A>G;STRAND=1;SYMBOL_SOURCE=HGNC;HGNC_ID=7712;CANONICAL=YES;CCDS=CCDS434.1;ENSP=ENSP00000362060;SWISSPROT=O43920;TREMBL=Q6IBA0;UNIPARC=UPI000013E824;AF=0.0066	NDUFS5
1:39498273-39498285	AAAAAAAAAAA	ENSG00000168653	ENST00000372969.3	intron_variant	rs11347725	MODIFIER;SYMBOL=NDUFS5;BIOTYPE=protein_coding;INTRON=2/2;HGVSc=ENST00000372969.3:c.217-1779del;STRAND=1;SYMBOL_SOURCE=HGNC;HGNC_ID=7712;CANONICAL=YES;CCDS=CCDS434.1;ENSP=ENSP00000362060;SWISSPROT=O43920;TREMBL=Q6IBA0;UNIPARC=UPI000013E824	NDUFS5
1:39496079-39496093	AAAAAAAAAAAAA	ENSG00000168653	ENST00000372967.3	intron_variant	rs35007555	MODIFIER;SYMBOL=NDUFS5;BIOTYPE=protein_coding;INTRON=2/2;HGVSc=ENST00000372967.3:c.216+1481del;STRAND=1;SYMBOL_SOURCE=HGNC;HGNC_ID=7712;CCDS=CCDS434.1;ENSP=ENSP00000362058;SWISSPROT=O43920;TREMBL=Q6IBA0;UNIPARC=UPI000013E824	NDUFS5
4:46866668-46866675	GTTTGTTGGTTTGTT	ENSG00000170516	ENST00000543208.1	intron_variant	-	MODIFIER;SYMBOL=COX7B2;BIOTYPE=protein_coding;INTRON=1/2;HGVSc=ENST00000543208.1:c.-108+11987_-108+11988insCAACAAAC;STRAND=-1;SYMBOL_SOURCE=HGNC;HGNC_ID=24381;ENSP=ENSP00000437439;SWISSPROT=Q8TF08;UNIPARC=UPI0000073C6F	COX7B2
4:46866950-46866950	T	ENSG00000170516	ENST00000302930.5	intron_variant	rs28662124	MODIFIER;SYMBOL=COX7B2;BIOTYPE=protein_coding;INTRON=1/2;HGVSc=ENST00000302930.5:c.-104-19919G>A;STRAND=-1;SYMBOL_SOURCE=HGNC;HGNC_ID=24381;CCDS=CCDS3472.2;ENSP=ENSP00000305964;SWISSPROT=Q8TF08;TREMBL=D6R9N1;UNIPARC=UPI000005034B;AF=0.1256	COX7B2
4:46862897-46862897	T	ENSG00000170516	ENST00000505102.1	intron_variant	rs148768458	MODIFIER;SYMBOL=COX7B2;BIOTYPE=protein_coding;INTRON=2/3;HGVSc=ENST00000505102.1:c.-104-15866G>A;STRAND=-1;FLAGS=cds_end_NF;SYMBOL_SOURCE=HGNC;HGNC_ID=24381;ENSP=ENSP00000423519;TREMBL=D6R9N1;UNIPARC=UPI0001D3B375;AF=0.0052	COX7B2
4:46749330-46749331	TTTATTTATTTTATTTTAGT	ENSG00000170516	ENST00000355591.3	intron_variant	-	MODIFIER;SYMBOL=COX7B2;BIOTYPE=protein_coding;INTRON=2/2;HGVSc=ENST00000355591.3:c.-49-12073_-49-12072insCTAAAATAAAATAAATAAA;STRAND=-1;SYMBOL_SOURCE=HGNC;HGNC_ID=24381;CCDS=CCDS3472.2;ENSP=ENSP00000347799;SWISSPROT=Q8TF08;TREMBL=D6R9N1;UNIPARC=UPI000005034B	COX7B2
4:46752243-46752250	CACACACCCACACAC	ENSG00000170516	ENST00000302930.5	intron_variant	-	MODIFIER;SYMBOL=COX7B2;BIOTYPE=protein_coding;INTRON=2/2;HGVSc=ENST00000302930.5:c.-49-14986_-49-14985insGGTGTGTG;STRAND=-1;SYMBOL_SOURCE=HGNC;HGNC_ID=24381;CCDS=CCDS3472.2;ENSP=ENSP00000305964;SWISSPROT=Q8TF08;TREMBL=D6R9N1;UNIPARC=UPI000005034B	COX7B2
4:46752220-46752223	ACATACA	ENSG00000170516	ENST00000355591.3	intron_variant	-	MODIFIER;SYMBOL=COX7B2;BIOTYPE=protein_coding;INTRON=2/2;HGVSc=ENST00000355591.3:c.-49-14963_-49-14962insATGT;STRAND=-1;SYMBOL_SOURCE=HGNC;HGNC_ID=24381;CCDS=CCDS3472.2;ENSP=ENSP00000347799;SWISSPROT=Q8TF08;TREMBL=D6R9N1;UNIPARC=UPI000005034B	COX7B2
4:46771247-46771247	G	ENSG00000170516	ENST00000543208.1	intron_variant	rs62305173	MODIFIER;SYMBOL=COX7B2;BIOTYPE=protein_coding;INTRON=2/2;HGVSc=ENST00000543208.1:c.-52-33989T>C;STRAND=-1;SYMBOL_SOURCE=HGNC;HGNC_ID=24381;ENSP=ENSP00000437439;SWISSPROT=Q8TF08;UNIPARC=UPI0000073C6F;AF=0.1294	COX7B2
4:46854754-46854754	G	ENSG00000170516	ENST00000543208.1	intron_variant	rs6847738	MODIFIER;SYMBOL=COX7B2;BIOTYPE=protein_coding;INTRON=1/2;HGVSc=ENST00000543208.1:c.-107-7723T>C;STRAND=-1;SYMBOL_SOURCE=HGNC;HGNC_ID=24381;ENSP=ENSP00000437439;SWISSPROT=Q8TF08;UNIPARC=UPI0000073C6F;AF=0.1264	COX7B2
4:46756103-46756103	C	ENSG00000170516	ENST00000396533.1	intron_variant	rs62303544	MODIFIER;SYMBOL=COX7B2;BIOTYPE=protein_coding;INTRON=3/3;HGVSc=ENST00000396533.1:c.-49-18845C>G;STRAND=-1;SYMBOL_SOURCE=HGNC;HGNC_ID=24381;CANONICAL=YES;CCDS=CCDS3472.2;ENSP=ENSP00000379784;SWISSPROT=Q8TF08;TREMBL=D6R9N1;UNIPARC=UPI000005034B;AF=0.1286	COX7B2
4:46742649-46742649	C	ENSG00000170516	ENST00000543208.1	intron_variant	rs4395475	MODIFIER;SYMBOL=COX7B2;BIOTYPE=protein_coding;INTRON=2/2;HGVSc=ENST00000543208.1:c.-52-5391A>G;STRAND=-1;SYMBOL_SOURCE=HGNC;HGNC_ID=24381;ENSP=ENSP00000437439;SWISSPROT=Q8TF08;UNIPARC=UPI0000073C6F;AF=0.1699	COX7B2
4:46828337-46828337	C	ENSG00000170516	ENST00000543208.1	intron_variant	rs28868915	MODIFIER;SYMBOL=COX7B2;BIOTYPE=protein_coding;INTRON=2/2;HGVSc=ENST00000543208.1:c.-53+18640A>G;STRAND=-1;SYMBOL_SOURCE=HGNC;HGNC_ID=24381;ENSP=ENSP00000437439;SWISSPROT=Q8TF08;UNIPARC=UPI0000073C6F;AF=0.1232	COX7B2
4:46738107-46738107	A	ENSG00000170516	ENST00000302930.5	intron_variant	rs62303536	MODIFIER;SYMBOL=COX7B2;BIOTYPE=protein_coding;INTRON=2/2;HGVSc=ENST00000302930.5:c.-49-849G>T;STRAND=-1;SYMBOL_SOURCE=HGNC;HGNC_ID=24381;CCDS=CCDS3472.2;ENSP=ENSP00000305964;SWISSPROT=Q8TF08;TREMBL=D6R9N1;UNIPARC=UPI000005034B;AF=0.1657	COX7B2
4:46775623-46775623	G	ENSG00000170516	ENST00000543208.1	intron_variant	rs78130313	MODIFIER;SYMBOL=COX7B2;BIOTYPE=protein_coding;INTRON=2/2;HGVSc=ENST00000543208.1:c.-52-38365T>C;STRAND=-1;SYMBOL_SOURCE=HGNC;HGNC_ID=24381;ENSP=ENSP00000437439;SWISSPROT=Q8TF08;UNIPARC=UPI0000073C6F;AF=0.0246	COX7B2
4:46897300-46897300	C	ENSG00000170516	ENST00000355591.3	intron_variant	rs139035822	MODIFIER;SYMBOL=COX7B2;BIOTYPE=protein_coding;INTRON=1/2;HGVSc=ENST00000355591.3:c.-105+13877A>G;STRAND=-1;SYMBOL_SOURCE=HGNC;HGNC_ID=24381;CCDS=CCDS3472.2;ENSP=ENSP00000347799;SWISSPROT=Q8TF08;TREMBL=D6R9N1;UNIPARC=UPI000005034B;AF=0.0048	COX7B2
4:46833044-46833044	C	ENSG00000170516	ENST00000355591.3	intron_variant	rs11735590	MODIFIER;SYMBOL=COX7B2;BIOTYPE=protein_coding;INTRON=2/2;HGVSc=ENST00000355591.3:c.-50+13933C>G;STRAND=-1;SYMBOL_SOURCE=HGNC;HGNC_ID=24381;CCDS=CCDS3472.2;ENSP=ENSP00000347799;SWISSPROT=Q8TF08;TREMBL=D6R9N1;UNIPARC=UPI000005034B;AF=0.3015	COX7B2
4:46908204-46908204	C	ENSG00000170516	ENST00000355591.3	intron_variant	rs62303668	MODIFIER;SYMBOL=COX7B2;BIOTYPE=protein_coding;INTRON=1/2;HGVSc=ENST00000355591.3:c.-105+2973C>G;STRAND=-1;SYMBOL_SOURCE=HGNC;HGNC_ID=24381;CCDS=CCDS3472.2;ENSP=ENSP00000347799;SWISSPROT=Q8TF08;TREMBL=D6R9N1;UNIPARC=UPI000005034B;AF=0.1645	COX7B2
4:46895306-46895306	A	ENSG00000170516	ENST00000505102.1	intron_variant	rs58794154	MODIFIER;SYMBOL=COX7B2;BIOTYPE=protein_coding;INTRON=2/3;HGVSc=ENST00000505102.1:c.-105+10587G>T;STRAND=-1;FLAGS=cds_end_NF;SYMBOL_SOURCE=HGNC;HGNC_ID=24381;ENSP=ENSP00000423519;TREMBL=D6R9N1;UNIPARC=UPI0001D3B375;AF=0.0306	COX7B2
4:46777089-46777089	C	ENSG00000170516	ENST00000396533.1	intron_variant	rs899284512	MODIFIER;SYMBOL=COX7B2;BIOTYPE=protein_coding;INTRON=3/3;HGVSc=ENST00000396533.1:c.-49-39831A>G;STRAND=-1;SYMBOL_SOURCE=HGNC;HGNC_ID=24381;CANONICAL=YES;CCDS=CCDS3472.2;ENSP=ENSP00000379784;SWISSPROT=Q8TF08;TREMBL=D6R9N1;UNIPARC=UPI000005034B	COX7B2
4:46828110-46828110	T	ENSG00000170516	ENST00000396533.1	intron_variant	rs28790083	MODIFIER;SYMBOL=COX7B2;BIOTYPE=protein_coding;INTRON=3/3;HGVSc=ENST00000396533.1:c.-50+18867G>A;STRAND=-1;SYMBOL_SOURCE=HGNC;HGNC_ID=24381;CANONICAL=YES;CCDS=CCDS3472.2;ENSP=ENSP00000379784;SWISSPROT=Q8TF08;TREMBL=D6R9N1;UNIPARC=UPI000005034B;AF=0.1232	COX7B2
4:46908004-46908004	A	ENSG00000170516	ENST00000505102.1	intron_variant	rs371114117	MODIFIER;SYMBOL=COX7B2;BIOTYPE=protein_coding;INTRON=1/3;HGVSc=ENST00000505102.1:c.-243-1973C>T;STRAND=-1;FLAGS=cds_end_NF;SYMBOL_SOURCE=HGNC;HGNC_ID=24381;ENSP=ENSP00000423519;TREMBL=D6R9N1;UNIPARC=UPI0001D3B375;AF=0.0208	COX7B2
4:46825479-46825479	T	ENSG00000170516	ENST00000505102.1	intron_variant	rs1472612887	MODIFIER;SYMBOL=COX7B2;BIOTYPE=protein_coding;INTRON=3/3;HGVSc=ENST00000505102.1:c.-50+21498T>A;STRAND=-1;FLAGS=cds_end_NF;SYMBOL_SOURCE=HGNC;HGNC_ID=24381;ENSP=ENSP00000423519;TREMBL=D6R9N1;UNIPARC=UPI0001D3B375	COX7B2
4:46777244-46777244	G	ENSG00000170516	ENST00000543208.1	intron_variant	rs62305175	MODIFIER;SYMBOL=COX7B2;BIOTYPE=protein_coding;INTRON=2/2;HGVSc=ENST00000543208.1:c.-52-39986T>C;STRAND=-1;SYMBOL_SOURCE=HGNC;HGNC_ID=24381;ENSP=ENSP00000437439;SWISSPROT=Q8TF08;UNIPARC=UPI0000073C6F;AF=0.0721	COX7B2
4:46872347-46872348	CA	ENSG00000170516	ENST00000355591.3	intron_variant	rs34146548	MODIFIER;SYMBOL=COX7B2;BIOTYPE=protein_coding;INTRON=1/2;HGVSc=ENST00000355591.3:c.-104-25317_-104-25316insG;STRAND=-1;SYMBOL_SOURCE=HGNC;HGNC_ID=24381;CCDS=CCDS3472.2;ENSP=ENSP00000347799;SWISSPROT=Q8TF08;TREMBL=D6R9N1;UNIPARC=UPI000005034B	COX7B2
4:46825206-46825206	G	ENSG00000170516	ENST00000302930.5	intron_variant	rs975493190	MODIFIER;SYMBOL=COX7B2;BIOTYPE=protein_coding;INTRON=2/2;HGVSc=ENST00000302930.5:c.-50+21771T>C;STRAND=-1;SYMBOL_SOURCE=HGNC;HGNC_ID=24381;CCDS=CCDS3472.2;ENSP=ENSP00000305964;SWISSPROT=Q8TF08;TREMBL=D6R9N1;UNIPARC=UPI000005034B	COX7B2
4:46880517-46880520	A	ENSG00000170516	ENST00000355591.3	intron_variant	-	MODIFIER;SYMBOL=COX7B2;BIOTYPE=protein_coding;INTRON=1/2;HGVSc=ENST00000355591.3:c.-105+30658_-105+30659del;STRAND=-1;SYMBOL_SOURCE=HGNC;HGNC_ID=24381;CCDS=CCDS3472.2;ENSP=ENSP00000347799;SWISSPROT=Q8TF08;TREMBL=D6R9N1;UNIPARC=UPI000005034B	COX7B2
4:46814657-46814657	C	ENSG00000170516	ENST00000396533.1	intron_variant	rs73245866	MODIFIER;SYMBOL=COX7B2;BIOTYPE=protein_coding;INTRON=3/3;HGVSc=ENST00000396533.1:c.-50+32320C>G;STRAND=-1;SYMBOL_SOURCE=HGNC;HGNC_ID=24381;CANONICAL=YES;CCDS=CCDS3472.2;ENSP=ENSP00000379784;SWISSPROT=Q8TF08;TREMBL=D6R9N1;UNIPARC=UPI000005034B;AF=0.1619	COX7B2
4:46866677-46866684	TTTGTTTTTTTGTTT	ENSG00000170516	ENST00000396533.1	intron_variant	-	MODIFIER;SYMBOL=COX7B2;BIOTYPE=protein_coding;INTRON=2/3;HGVSc=ENST00000396533.1:c.-105+11978_-105+11979insAAAACAAA;STRAND=-1;SYMBOL_SOURCE=HGNC;HGNC_ID=24381;CANONICAL=YES;CCDS=CCDS3472.2;ENSP=ENSP00000379784;SWISSPROT=Q8TF08;TREMBL=D6R9N1;UNIPARC=UPI000005034B	COX7B2
4:46756714-46756746	GTGTGTGTGTGTGTGTGTGTGT	ENSG00000170516	ENST00000302930.5	intron_variant	rs367614632	MODIFIER;SYMBOL=COX7B2;BIOTYPE=protein_coding;INTRON=2/2;HGVSc=ENST00000302930.5:c.-49-19466_-49-19457del;STRAND=-1;SYMBOL_SOURCE=HGNC;HGNC_ID=24381;CCDS=CCDS3472.2;ENSP=ENSP00000305964;SWISSPROT=Q8TF08;TREMBL=D6R9N1;UNIPARC=UPI000005034B	COX7B2
4:46836329-46836329	C	ENSG00000170516	ENST00000302930.5	intron_variant	rs17598581	MODIFIER;SYMBOL=COX7B2;BIOTYPE=protein_coding;INTRON=2/2;HGVSc=ENST00000302930.5:c.-50+10648A>G;STRAND=-1;SYMBOL_SOURCE=HGNC;HGNC_ID=24381;CCDS=CCDS3472.2;ENSP=ENSP00000305964;SWISSPROT=Q8TF08;TREMBL=D6R9N1;UNIPARC=UPI000005034B;AF=0.1715	COX7B2
4:46761846-46761850	TCTTCTT	ENSG00000170516	ENST00000543208.1	intron_variant	rs578020521	MODIFIER;SYMBOL=COX7B2;BIOTYPE=protein_coding;INTRON=2/2;HGVSc=ENST00000543208.1:c.-52-24589_-52-24588insAGA;STRAND=-1;SYMBOL_SOURCE=HGNC;HGNC_ID=24381;ENSP=ENSP00000437439;SWISSPROT=Q8TF08;UNIPARC=UPI0000073C6F	COX7B2
4:46823634-46823634	C	ENSG00000170516	ENST00000396533.1	intron_variant	rs11726563	MODIFIER;SYMBOL=COX7B2;BIOTYPE=protein_coding;INTRON=3/3;HGVSc=ENST00000396533.1:c.-50+23343T>G;STRAND=-1;SYMBOL_SOURCE=HGNC;HGNC_ID=24381;CANONICAL=YES;CCDS=CCDS3472.2;ENSP=ENSP00000379784;SWISSPROT=Q8TF08;TREMBL=D6R9N1;UNIPARC=UPI000005034B;AF=0.1623;PHENO=1	COX7B2
4:46825195-46825195	A	ENSG00000170516	ENST00000505102.1	intron_variant	rs60331817	MODIFIER;SYMBOL=COX7B2;BIOTYPE=protein_coding;INTRON=3/3;HGVSc=ENST00000505102.1:c.-50+21782C>T;STRAND=-1;FLAGS=cds_end_NF;SYMBOL_SOURCE=HGNC;HGNC_ID=24381;ENSP=ENSP00000423519;TREMBL=D6R9N1;UNIPARC=UPI0001D3B375;AF=0.1605	COX7B2
4:46838379-46838379	A	ENSG00000170516	ENST00000543208.1	intron_variant	rs137949731	MODIFIER;SYMBOL=COX7B2;BIOTYPE=protein_coding;INTRON=2/2;HGVSc=ENST00000543208.1:c.-53+8598A>T;STRAND=-1;SYMBOL_SOURCE=HGNC;HGNC_ID=24381;ENSP=ENSP00000437439;SWISSPROT=Q8TF08;UNIPARC=UPI0000073C6F;AF=0.0052	COX7B2
4:46736853-46736853	T	ENSG00000170516	ENST00000302930.5	3_prime_UTR_variant	rs11736008	MODIFIER;SYMBOL=COX7B2;BIOTYPE=protein_coding;EXON=3/3;HGVSc=ENST00000302930.5:c.*111T>A;STRAND=-1;SYMBOL_SOURCE=HGNC;HGNC_ID=24381;CCDS=CCDS3472.2;ENSP=ENSP00000305964;SWISSPROT=Q8TF08;TREMBL=D6R9N1;UNIPARC=UPI000005034B	COX7B2
19:5900387-5900387	A	ENSG00000174886	ENST00000593233.1	intron_variant,NMD_transcript_variant	rs77233110	MODIFIER;SYMBOL=NDUFA11;BIOTYPE=nonsense_mediated_decay;INTRON=2/4;HGVSc=ENST00000593233.1:c.*109+959C>T;STRAND=-1;SYMBOL_SOURCE=HGNC;HGNC_ID=20371;ENSP=ENSP00000466103;TREMBL=K7ELJ0;UNIPARC=UPI000041F63C;AF=0.0022	NDUFA11
18:9117057-9117057	T	ENSG00000178127	ENST00000318388.6	intron_variant, NMD transcript variant, non coding transcript variant	rs117323579	MODIFIER;SYMBOL=NDUFV2;BIOTYPE=protein_coding;INTRON=1/7;HGVSc=ENST00000318388.6:c.55-779C>T;STRAND=1;SYMBOL_SOURCE=HGNC;HGNC_ID=7717;CANONICAL=YES;CCDS=CCDS11842.1;ENSP=ENSP00000327268;SWISSPROT=P19404;UNIPARC=UPI0000052A59;AF=0.0102	NDUFV2
18:9129337-9129337	T	ENSG00000178127	ENST00000318388.6	intron_variant, non coding transcript variant	rs118030289	MODIFIER;SYMBOL=NDUFV2;BIOTYPE=protein_coding;INTRON=7/7;HGVSc=ENST00000318388.6:c.656+2432C>T;STRAND=1;SYMBOL_SOURCE=HGNC;HGNC_ID=7717;CANONICAL=YES;CCDS=CCDS11842.1;ENSP=ENSP00000327268;SWISSPROT=P19404;UNIPARC=UPI0000052A59;AF=0.0168	NDUFV2
18:9128453-9128453	A	ENSG00000178127	ENST00000318388.6	intron_variant, non coding transcript variant	rs11872481	MODIFIER;SYMBOL=NDUFV2;BIOTYPE=protein_coding;INTRON=7/7;HGVSc=ENST00000318388.6:c.656+1548G>A;STRAND=1;SYMBOL_SOURCE=HGNC;HGNC_ID=7717;CANONICAL=YES;CCDS=CCDS11842.1;ENSP=ENSP00000327268;SWISSPROT=P19404;UNIPARC=UPI0000052A59;AF=0.0755	NDUFV2
18:9119489-9119489	T	ENSG00000178127	ENST00000400033.1	synonymous_variant, non coding transcript exon variant	rs41274300	LOW;SYMBOL=NDUFV2;BIOTYPE=protein_coding;EXON=5/9;HGVSc=ENST00000400033.1:c.210A>T;HGVSp=ENSP00000382908.1:p.Val70%3D;STRAND=1;SYMBOL_SOURCE=HGNC;HGNC_ID=7717;ENSP=ENSP00000382908;TREMBL=E7EPT4;UNIPARC=UPI000059D457;DOMAINS=PANTHER:PTHR10371,PANTHER:PTHR10371:SF3,TIGRFAM:TIGR01958,Pfam:PF01257,Superfamily:SSF52833;AF=0.0751;CLIN_SIG=likely_benign,benign;PHENO=1;PUBMED=20819849	NDUFV2
18:9119721-9119721	C	ENSG00000178127	ENST00000400033.1	intron_variant	-	MODIFIER;SYMBOL=NDUFV2;BIOTYPE=protein_coding;INTRON=5/8;HGVSc=ENST00000400033.1:c.309+133T>C;STRAND=1;SYMBOL_SOURCE=HGNC;HGNC_ID=7717;ENSP=ENSP00000382908;TREMBL=E7EPT4;UNIPARC=UPI000059D457	NDUFV2
15:75227975-75227985	AAACTTTTTTTTTT	ENSG00000178741	ENST00000568517.1	intron_variant	-	MODIFIER;SYMBOL=COX5A;BIOTYPE=protein_coding;INTRON=1/4;HGVSc=ENST00000568517.1:c.-144+2053_-144+2054insGTTT;STRAND=-1;SYMBOL_SOURCE=HGNC;HGNC_ID=2267;ENSP=ENSP00000456314;TREMBL=Q71UP1,H3BRM5;UNIPARC=UPI0002467492	COX5A
14:92587624-92587624	C	ENSG00000183648	ENST00000605997.1	intron_variant, 5 prime UTR variant, non coding transcript exon variant	rs571054513	MODIFIER;SYMBOL=NDUFB1;BIOTYPE=protein_coding;INTRON=1/2;HGVSc=ENST00000605997.1:c.-6+362A>G;STRAND=-1;SYMBOL_SOURCE=HGNC;HGNC_ID=7695;ENSP=ENSP00000475170;SWISSPROT=O75438;UNIPARC=UPI000013019C;AF=0.0010	NDUFB1
14:92585887-92585887	T	ENSG00000183648	ENST00000329559.3	intron_variant	rs191441130	MODIFIER;SYMBOL=NDUFB1;BIOTYPE=protein_coding;INTRON=1/2;HGVSc=ENST00000329559.3:c.137-1901C>A;STRAND=-1;SYMBOL_SOURCE=HGNC;HGNC_ID=7695;CANONICAL=YES;CCDS=CCDS9901.1;ENSP=ENSP00000330787;SWISSPROT=O75438;UNIPARC=UPI0000225CC8;AF=0.0016	NDUFB1
14:92585500-92585500	A	ENSG00000183648	ENST00000555441.1	intron_variant	rs10135661	MODIFIER;SYMBOL=NDUFB1;BIOTYPE=protein_coding;INTRON=1/2;HGVSc=ENST00000555441.1:c.-5-1514G>T;STRAND=-1;SYMBOL_SOURCE=HGNC;HGNC_ID=7695;ENSP=ENSP00000450776;SWISSPROT=O75438;UNIPARC=UPI000013019C;AF=0.1130	NDUFB1
14:92586558-92586558	A	ENSG00000183648	ENST00000605997.1	intron_variant	rs79507139	MODIFIER;SYMBOL=NDUFB1;BIOTYPE=protein_coding;INTRON=1/2;HGVSc=ENST00000605997.1:c.-6+1428C>T;STRAND=-1;SYMBOL_SOURCE=HGNC;HGNC_ID=7695;ENSP=ENSP00000475170;SWISSPROT=O75438;UNIPARC=UPI000013019C;AF=0.0933	NDUFB1
14:92582857-92582857	G	ENSG00000183648	ENST00000553514.1	intron_variant, non coding transcript variant	rs113437931	MODIFIER;SYMBOL=NDUFB1;BIOTYPE=protein_coding;INTRON=3/3;HGVSc=ENST00000553514.1:c.141-284A>C;STRAND=-1;SYMBOL_SOURCE=HGNC;HGNC_ID=7695;ENSP=ENSP00000451090;SWISSPROT=O75438;UNIPARC=UPI000013019C;AF=0.1130	NDUFB1
12:95380340-95380340	C	ENSG00000184752	ENST00000546788.1	intron_variant,NMD_transcript_variant, non coding transcript variant	rs10777665	MODIFIER;SYMBOL=NDUFA12;BIOTYPE=nonsense_mediated_decay;INTRON=3/4;HGVSc=ENST00000546788.1:c.257+7606A>G;STRAND=-1;SYMBOL_SOURCE=HGNC;HGNC_ID=23987;ENSP=ENSP00000448545;TREMBL=F8VRD8;UNIPARC=UPI00020CE1B3;AF=0.2450	NDUFA12
12:95375156-95375156	T	ENSG00000184752	ENST00000551991.1	intron_variant,NMD_transcript_variant, non coding transcript variant	rs111809657	MODIFIER;SYMBOL=NDUFA12;BIOTYPE=nonsense_mediated_decay;INTRON=4/4;HGVSc=ENST00000551991.1:c.*115-9760G>A;STRAND=-1;FLAGS=cds_start_NF;SYMBOL_SOURCE=HGNC;HGNC_ID=23987;ENSP=ENSP00000450096;TREMBL=H0YIT1;UNIPARC=UPI00020CE1B1;AF=0.0727	NDUFA12
12:95375718-95375718	A	ENSG00000184752	ENST00000327772.2	intron_variant, NMD_transcript_variant,non coding transcript variant	rs74572258	MODIFIER;SYMBOL=NDUFA12;BIOTYPE=protein_coding;INTRON=3/3;HGVSc=ENST00000327772.2:c.258-10322C>T;STRAND=-1;SYMBOL_SOURCE=HGNC;HGNC_ID=23987;CANONICAL=YES;CCDS=CCDS9050.1;ENSP=ENSP00000330737;SWISSPROT=Q9UI09;UNIPARC=UPI000012FC31;AF=0.0725	NDUFA12
12:95370515-95370515	A	ENSG00000184752	ENST00000547986.1	intron_variant, NMD_transcript_variant,non coding transcript variant	rs12581271	MODIFIER;SYMBOL=NDUFA12;BIOTYPE=protein_coding;INTRON=2/2;HGVSc=ENST00000547986.1:c.170-5119C>T;STRAND=-1;SYMBOL_SOURCE=HGNC;HGNC_ID=23987;CCDS=CCDS58263.1;ENSP=ENSP00000450130;SWISSPROT=Q9UI09;UNIPARC=UPI00020CE1B2;AF=0.2386	NDUFA12
12:95379776-95379776	A	ENSG00000184752	ENST00000551991.1	intron_variant,NMD_transcript_variant,non coding transcript variant	rs11615445	MODIFIER;SYMBOL=NDUFA12;BIOTYPE=nonsense_mediated_decay;INTRON=4/4;HGVSc=ENST00000551991.1:c.*114+8170C>T;STRAND=-1;FLAGS=cds_start_NF;SYMBOL_SOURCE=HGNC;HGNC_ID=23987;ENSP=ENSP00000450096;TREMBL=H0YIT1;UNIPARC=UPI00020CE1B1;AF=0.0725	NDUFA12
12:95380454-95380454	C	ENSG00000184752	ENST00000546788.1	intron_variant,NMD_transcript_variant, non coding transcript varian	rs113409044	MODIFIER;SYMBOL=NDUFA12;BIOTYPE=nonsense_mediated_decay;INTRON=3/4;HGVSc=ENST00000546788.1:c.257+7492C>G;STRAND=-1;SYMBOL_SOURCE=HGNC;HGNC_ID=23987;ENSP=ENSP00000448545;TREMBL=F8VRD8;UNIPARC=UPI00020CE1B3;AF=0.0725	NDUFA12
12:95376507-95376507	T	ENSG00000184752	ENST00000547157.1	intron_variant, NMD_transcript_variant, non coding transcript variant	rs4923659	MODIFIER;SYMBOL=NDUFA12;BIOTYPE=protein_coding;INTRON=2/2;HGVSc=ENST00000547157.1:c.103-11246G>A;STRAND=-1;SYMBOL_SOURCE=HGNC;HGNC_ID=23987;ENSP=ENSP00000448846;TREMBL=F8VXI1;UNIPARC=UPI00020CE192;AF=0.0725	NDUFA12
12:95386710-95386710	C	ENSG00000184752	ENST00000551991.1	intron_variant,NMD_transcript_variant, non coding transcript variant	rs78365237	MODIFIER;SYMBOL=NDUFA12;BIOTYPE=nonsense_mediated_decay;INTRON=4/4;HGVSc=ENST00000551991.1:c.*114+1236A>G;STRAND=-1;FLAGS=cds_start_NF;SYMBOL_SOURCE=HGNC;HGNC_ID=23987;ENSP=ENSP00000450096;TREMBL=H0YIT1;UNIPARC=UPI00020CE1B1;AF=0.0725	NDUFA12
12:95371804-95371806	-	ENSG00000184752	ENST00000547986.1	intron_variant, non_coding_transcript_variant, NMD transcript variant	rs113060515	MODIFIER;SYMBOL=NDUFA12;BIOTYPE=protein_coding;INTRON=2/2;HGVSc=ENST00000547986.1:c.170-6410_170-6409del;STRAND=-1;SYMBOL_SOURCE=HGNC;HGNC_ID=23987;CCDS=CCDS58263.1;ENSP=ENSP00000450130;SWISSPROT=Q9UI09;UNIPARC=UPI00020CE1B2;AF=0.0723	NDUFA12
12:95390963-95390991	CACACACACGCACACACA	ENSG00000184752	ENST00000547986.1	intron_variant, non_coding_transcript_variant, NMD transcript variant	rs57013189	MODIFIER;SYMBOL=NDUFA12;BIOTYPE=protein_coding;INTRON=2/2;HGVSc=ENST00000547986.1:c.169+5542_169+5551del;STRAND=-1;SYMBOL_SOURCE=HGNC;HGNC_ID=23987;CCDS=CCDS58263.1;ENSP=ENSP00000450130;SWISSPROT=Q9UI09;UNIPARC=UPI00020CE1B2	NDUFA12
12:95387542-95387542	T	ENSG00000184752	ENST00000550187.1	intron_variant,non_coding_transcript_variant, NMD transcript variant	rs4923660	MODIFIER;SYMBOL=NDUFA12;BIOTYPE=processed_transcript;INTRON=2/2;HGVSc=ENST00000550187.1:n.228+404G>A;STRAND=-1;SYMBOL_SOURCE=HGNC;HGNC_ID=23987;AF=0.4591	NDUFA12
12:95374449-95374449	C	ENSG00000184752	ENST00000551991.1	intron_variant,NMD_transcript_variant, non coding transcript variant	rs76835653	MODIFIER;SYMBOL=NDUFA12;BIOTYPE=nonsense_mediated_decay;INTRON=4/4;HGVSc=ENST00000551991.1:c.*115-9053T>G;STRAND=-1;FLAGS=cds_start_NF;SYMBOL_SOURCE=HGNC;HGNC_ID=23987;ENSP=ENSP00000450096;TREMBL=H0YIT1;UNIPARC=UPI00020CE1B1;AF=0.0725	NDUFA12
12:95368239-95368239	A	ENSG00000184752	ENST00000547986.1	intron_variant, non coding transcript variant, NMD transcript variant	rs11833562	MODIFIER;SYMBOL=NDUFA12;BIOTYPE=protein_coding;INTRON=2/2;HGVSc=ENST00000547986.1:c.170-2843G>T;STRAND=-1;SYMBOL_SOURCE=HGNC;HGNC_ID=23987;CCDS=CCDS58263.1;ENSP=ENSP00000450130;SWISSPROT=Q9UI09;UNIPARC=UPI00020CE1B2;AF=0.2386	NDUFA12
12:95389233-95389233	C	ENSG00000184752	ENST00000551991.1	intron_variant,NMD_transcript_variant,non coding transcript variant	rs74891099	MODIFIER;SYMBOL=NDUFA12;BIOTYPE=nonsense_mediated_decay;INTRON=3/4;HGVSc=ENST00000551991.1:c.*27-1200C>G;STRAND=-1;FLAGS=cds_start_NF;SYMBOL_SOURCE=HGNC;HGNC_ID=23987;ENSP=ENSP00000450096;TREMBL=H0YIT1;UNIPARC=UPI00020CE1B1;AF=0.0727	NDUFA12
12:95363094-95363094	G	ENSG00000184752	ENST00000552205.1	intron_variant,NMD_transcript_variant	rs111707006	MODIFIER;SYMBOL=NDUFA12;BIOTYPE=nonsense_mediated_decay;INTRON=2/4;HGVSc=ENST00000552205.1:c.149+33421T>C;STRAND=-1;FLAGS=cds_start_NF;SYMBOL_SOURCE=HGNC;HGNC_ID=23987;ENSP=ENSP00000449144;UNIPARC=UPI00020CE191;AF=0.0491	NDUFA12
12:95397275-95397275	T	ENSG00000184752	ENST00000551991.1	intron_variant,NMD_transcript_variant	rs17321986	MODIFIER;SYMBOL=NDUFA12;BIOTYPE=nonsense_mediated_decay;INTRON=1/4;HGVSc=ENST00000551991.1:c.14+96C>A;STRAND=-1;FLAGS=cds_start_NF;SYMBOL_SOURCE=HGNC;HGNC_ID=23987;ENSP=ENSP00000450096;TREMBL=H0YIT1;UNIPARC=UPI00020CE1B1;AF=0.0629	NDUFA12
12:95393933-95393933	A	ENSG00000184752	ENST00000546788.1	intron_variant,NMD_transcript_variant	rs11612831	MODIFIER;SYMBOL=NDUFA12;BIOTYPE=nonsense_mediated_decay;INTRON=2/4;HGVSc=ENST00000546788.1:c.169+2582C>T;STRAND=-1;SYMBOL_SOURCE=HGNC;HGNC_ID=23987;ENSP=ENSP00000448545;TREMBL=F8VRD8;UNIPARC=UPI00020CE1B3;AF=0.0705	NDUFA12
12:95364445-95364445	A	ENSG00000184752	ENST00000552205.1	intron_variant,NMD_transcript_variant	rs17023515	MODIFIER;SYMBOL=NDUFA12;BIOTYPE=nonsense_mediated_decay;INTRON=2/4;HGVSc=ENST00000552205.1:c.149+32070C>T;STRAND=-1;FLAGS=cds_start_NF;SYMBOL_SOURCE=HGNC;HGNC_ID=23987;ENSP=ENSP00000449144;UNIPARC=UPI00020CE191;AF=0.0194	NDUFA12
12:95338804-95338804	T	ENSG00000184752	ENST00000552205.1	intron_variant,NMD_transcript_variant	rs2886830	MODIFIER;SYMBOL=NDUFA12;BIOTYPE=nonsense_mediated_decay;INTRON=2/4;HGVSc=ENST00000552205.1:c.150-16765G>A;STRAND=-1;FLAGS=cds_start_NF;SYMBOL_SOURCE=HGNC;HGNC_ID=23987;ENSP=ENSP00000449144;UNIPARC=UPI00020CE191;AF=0.0102	NDUFA12
12:95320612-95320612	T	ENSG00000184752	ENST00000552205.1	intron_variant,NMD_transcript_variant	rs11107804	MODIFIER;SYMBOL=NDUFA12;BIOTYPE=nonsense_mediated_decay;INTRON=3/4;HGVSc=ENST00000552205.1:c.*233+1181G>A;STRAND=-1;FLAGS=cds_start_NF;SYMBOL_SOURCE=HGNC;HGNC_ID=23987;ENSP=ENSP00000449144;UNIPARC=UPI00020CE191;AF=0.4143	NDUFA12
12:95341794-95341794	C	ENSG00000184752	ENST00000552205.1	intron_variant,NMD_transcript_variant	rs79694598	MODIFIER;SYMBOL=NDUFA12;BIOTYPE=nonsense_mediated_decay;INTRON=2/4;HGVSc=ENST00000552205.1:c.150-19755C>G;STRAND=-1;FLAGS=cds_start_NF;SYMBOL_SOURCE=HGNC;HGNC_ID=23987;ENSP=ENSP00000449144;UNIPARC=UPI00020CE191;AF=0.0058	NDUFA12
12:95363799-95363799	A	ENSG00000184752	ENST00000552205.1	intron_variant,NMD_transcript_variant	rs112724820	MODIFIER;SYMBOL=NDUFA12;BIOTYPE=nonsense_mediated_decay;INTRON=2/4;HGVSc=ENST00000552205.1:c.149+32716C>T;STRAND=-1;FLAGS=cds_start_NF;SYMBOL_SOURCE=HGNC;HGNC_ID=23987;ENSP=ENSP00000449144;UNIPARC=UPI00020CE191;AF=0.0747	NDUFA12
12:95304873-95304873	T	ENSG00000184752	ENST00000547447.1	intron_variant,non_coding_transcript_variant, NMD transcript variant	rs1038912859	MODIFIER;SYMBOL=NDUFA12;BIOTYPE=processed_transcript;INTRON=1/2;HGVSc=ENST00000547447.1:n.162-754G>A;STRAND=-1;SYMBOL_SOURCE=HGNC;HGNC_ID=23987	NDUFA12
12:95353681-95353692	TTTTTTTTTTTTT	ENSG00000184752	ENST00000552205.1	intron_variant,NMD_transcript_variant	rs763237714	MODIFIER;SYMBOL=NDUFA12;BIOTYPE=nonsense_mediated_decay;INTRON=2/4;HGVSc=ENST00000552205.1:c.150-31643_150-31642insAA;STRAND=-1;FLAGS=cds_start_NF;SYMBOL_SOURCE=HGNC;HGNC_ID=23987;ENSP=ENSP00000449144;UNIPARC=UPI00020CE191	NDUFA12
12:95294675-95294708	CCTTCCCTT	ENSG00000184752	ENST00000552205.1	intron_variant,NMD_transcript_variant, non coding transcript variant	rs869300938	MODIFIER;SYMBOL=NDUFA12;BIOTYPE=nonsense_mediated_decay;INTRON=4/4;HGVSc=ENST00000552205.1:c.*395-3613_*395-3590del;STRAND=-1;FLAGS=cds_start_NF;SYMBOL_SOURCE=HGNC;HGNC_ID=23987;ENSP=ENSP00000449144;UNIPARC=UPI00020CE191	NDUFA12
12:95315805-95315805	G	ENSG00000184752	ENST00000552205.1	intron_variant,NMD_transcript_variant,non coding transcript variant	rs139966828	MODIFIER;SYMBOL=NDUFA12;BIOTYPE=nonsense_mediated_decay;INTRON=4/4;HGVSc=ENST00000552205.1:c.*394+2617T>C;STRAND=-1;FLAGS=cds_start_NF;SYMBOL_SOURCE=HGNC;HGNC_ID=23987;ENSP=ENSP00000449144;UNIPARC=UPI00020CE191;AF=0.0044	NDUFA12
12:95359910-95359910	T	ENSG00000184752	ENST00000552205.1	intron_variant,NMD_transcript_variant	rs77911227	MODIFIER;SYMBOL=NDUFA12;BIOTYPE=nonsense_mediated_decay;INTRON=2/4;HGVSc=ENST00000552205.1:c.149+36605T>A;STRAND=-1;FLAGS=cds_start_NF;SYMBOL_SOURCE=HGNC;HGNC_ID=23987;ENSP=ENSP00000449144;UNIPARC=UPI00020CE191;AF=0.0088	NDUFA12
12:95361871-95361871	A	ENSG00000184752	ENST00000552205.1	intron_variant,NMD_transcript_variant	rs145031112	MODIFIER;SYMBOL=NDUFA12;BIOTYPE=nonsense_mediated_decay;INTRON=2/4;HGVSc=ENST00000552205.1:c.149+34644C>T;STRAND=-1;FLAGS=cds_start_NF;SYMBOL_SOURCE=HGNC;HGNC_ID=23987;ENSP=ENSP00000449144;UNIPARC=UPI00020CE191;AF=0.0335	NDUFA12
12:95320593-95320612	CTTCTTCTTCTTCTTC	ENSG00000184752	ENST00000552205.1	intron_variant,NMD_transcript_variant	rs201273104	MODIFIER;SYMBOL=NDUFA12;BIOTYPE=nonsense_mediated_decay;INTRON=3/4;HGVSc=ENST00000552205.1:c.*233+1197_*233+1199del;STRAND=-1;FLAGS=cds_start_NF;SYMBOL_SOURCE=HGNC;HGNC_ID=23987;ENSP=ENSP00000449144;UNIPARC=UPI00020CE191	NDUFA12
12:95320612-95320687	CTTCTTCTTCTTCTTCTTCTTCTTCTTCTTCTTCTTCTTCTTCTTCTTCTTCTT	ENSG00000184752	ENST00000552205.1	intron_variant,NMD_transcript_variant	rs531589977	MODIFIER;SYMBOL=NDUFA12;BIOTYPE=nonsense_mediated_decay;INTRON=3/4;HGVSc=ENST00000552205.1:c.*233+1160_*233+1180del;STRAND=-1;FLAGS=cds_start_NF;SYMBOL_SOURCE=HGNC;HGNC_ID=23987;ENSP=ENSP00000449144;UNIPARC=UPI00020CE191	NDUFA12
19:19633440-19633440	G	ENSG00000186010	ENST00000507754.4	intron_variant,NMD transcript variant, non coding transcript variant	rs145929776	MODIFIER;SYMBOL=NDUFA13;BIOTYPE=protein_coding;INTRON=1/4;HGVSc=ENST00000507754.4:c.95-3551A>G;STRAND=1;SYMBOL_SOURCE=HGNC;HGNC_ID=17194;CANONICAL=YES;CCDS=CCDS12404.2;ENSP=ENSP00000423673;SWISSPROT=Q9P0J0;UNIPARC=UPI00001699BB;AF=0.0104	NDUFA13
19:19639553-19639553	G	ENSG00000186010	ENST00000503283.1	3_prime_UTR_variant, intron variant	rs184720702	MODIFIER;SYMBOL=NDUFA13;BIOTYPE=protein_coding;EXON=5/5;HGVSc=ENST00000503283.1:c.*141C>G;STRAND=1;SYMBOL_SOURCE=HGNC;HGNC_ID=17194;ENSP=ENSP00000468317;TREMBL=B4DEZ3;UNIPARC=UPI00017A6F4F;AF=0.0028	NDUFA13
11:111989622-111989622	A	ENSG00000204370	ENST00000534010.1	intron_variant,NMD_transcript_variant	rs117711499	MODIFIER;SYMBOL=SDHD;BIOTYPE=nonsense_mediated_decay;INTRON=2/2;HGVSc=ENST00000534010.1:c.*143-393G>A;STRAND=1;FLAGS=cds_start_NF;SYMBOL_SOURCE=HGNC;HGNC_ID=10683;ENSP=ENSP00000433202;UNIPARC=UPI0001F781AF;AF=0.0164	SDHD
11:111966122-111966122	G	ENSG00000204370	ENST00000528048.1	3_prime_UTR_variant, intron variant, NMD transcript variant	rs184654032	MODIFIER;SYMBOL=SDHD;BIOTYPE=protein_coding;EXON=3/3;HGVSc=ENST00000528048.1:c.*505A>G;STRAND=1;SYMBOL_SOURCE=HGNC;HGNC_ID=10683;CCDS=CCDS60959.1;ENSP=ENSP00000436217;TREMBL=E9PQI9;UNIPARC=UPI0001F781AC;AF=0.0032;CLIN_SIG=likely_benign;PHENO=1;PUBMED=24033266	SDHD
11:111989691-111989691	A	ENSG00000204370	ENST00000528021.1	intron_variant, NMD transcript variant	rs149268214	MODIFIER;SYMBOL=SDHD;BIOTYPE=protein_coding;INTRON=3/3;HGVSc=ENST00000528021.1:c.*-324G>A;STRAND=1;SYMBOL_SOURCE=HGNC;HGNC_ID=10683;ENSP=ENSP00000432465;TREMBL=G3V173;UNIPARC=UPI00001FA374;AF=0.0134	SDHD
11:111989615-111989615	A	ENSG00000204370	ENST00000528021.1	intron_variant, NMD_transcript_variant	rs117334584	MODIFIER;SYMBOL=SDHD;BIOTYPE=protein_coding;INTRON=3/3;HGVSc=ENST00000528021.1:c.*-400C>A;STRAND=1;SYMBOL_SOURCE=HGNC;HGNC_ID=10683;ENSP=ENSP00000432465;TREMBL=G3V173;UNIPARC=UPI00001FA374;AF=0.0198	SDHD
11:111979741-111979741	G	ENSG00000204370	ENST00000534010.1	intron_variant,NMD_transcript_variant	rs76460663	MODIFIER;SYMBOL=SDHD;BIOTYPE=nonsense_mediated_decay;INTRON=2/2;HGVSc=ENST00000534010.1:c.*142+1309C>G;STRAND=1;FLAGS=cds_start_NF;SYMBOL_SOURCE=HGNC;HGNC_ID=10683;ENSP=ENSP00000433202;UNIPARC=UPI0001F781AF;AF=0.0144;PHENO=1	SDHD
11:47596141-47596141	C	ENSG00000213619	ENST00000533507.1	intron_variant,non_coding_transcript_variant	-	MODIFIER;SYMBOL=NDUFS3;BIOTYPE=processed_transcript;INTRON=3/6;HGVSc=ENST00000533507.1:n.815+2846T>C;STRAND=1;SYMBOL_SOURCE=HGNC;HGNC_ID=7710	NDUFS3
11:112052729-112052736	AAAAAA	ENSG00000255292	ENST00000525987.1	intron_variant,non_coding_transcript_variant, NMD transcript variant	rs35381587	MODIFIER;SYMBOL=SDHD;BIOTYPE=retained_intron;INTRON=5/5;HGVSc=ENST00000525987.1:n.636+2531del;STRAND=1;SYMBOL_SOURCE=Uniprot_gn	SDHD
11:112039421-112039421	T	ENSG00000255292	ENST00000531744.1	intron_variant,NMD_transcript_variant,non coding transcript variant	rs36077191	MODIFIER;SYMBOL=SDHD;BIOTYPE=nonsense_mediated_decay;INTRON=3/5;HGVSc=ENST00000531744.1:c.315-1721C>T;STRAND=1;SYMBOL_SOURCE=Uniprot_gn;ENSP=ENSP00000456957;TREMBL=H3BRW5,G3V173;UNIPARC=UPI0001F781B3;AF=0.0885	SDHD
11:112044398-112044398	C	ENSG00000255292	ENST00000525468.1	intron_variant,non_coding_transcript_variant, NMD transcript variant	rs12420476	MODIFIER;SYMBOL=SDHD;BIOTYPE=processed_transcript;INTRON=3/3;HGVSc=ENST00000525468.1:n.282+3145A>C;STRAND=1;SYMBOL_SOURCE=Uniprot_gn;AF=0.0755	SDHD
11:112016463-112016498	AAAAAAAGAAAAAAAGAAAAAAAGAAA	ENSG00000255292	ENST00000532699.1	intron_variant,NMD_transcript_variant,non coding transcript variant	rs546354708	MODIFIER;SYMBOL=SDHD;BIOTYPE=nonsense_mediated_decay;INTRON=3/5;HGVSc=ENST00000532699.1:c.315-24651_315-24644del;STRAND=1;SYMBOL_SOURCE=Uniprot_gn;HGNC_ID=10683;CANONICAL=YES;ENSP=ENSP00000456434;TREMBL=H3BRW5,G3V173;UNIPARC=UPI0001F781B3	SDHD
11:112050057-112050057	G	ENSG00000255292	ENST00000525987.1	non_coding_transcript_exon_variant, NMD transcript variant, 3 prime UTR variant, intron variant, non coding transcript variant	rs35361223,COSV63063002	MODIFIER;SYMBOL=SDHD;BIOTYPE=retained_intron;EXON=5/6;HGVSc=ENST00000525987.1:n.488C>G;STRAND=1;SYMBOL_SOURCE=Uniprot_gn;AF=0.0184;SOMATIC=0,1;PHENO=0,1;PUBMED=22833659,23656756	SDHD
11:112034062-112034063	AA	ENSG00000255292	ENST00000532699.1	intron_variant,NMD_transcript_variant,non coding transcript variant	rs5744230	MODIFIER;SYMBOL=SDHD;BIOTYPE=nonsense_mediated_decay;INTRON=3/5;HGVSc=ENST00000532699.1:c.315-7079dup;STRAND=1;SYMBOL_SOURCE=Uniprot_gn;CANONICAL=YES;ENSP=ENSP00000456434;TREMBL=H3BRW5,G3V173;UNIPARC=UPI0001F781B3;PUBMED=28092664	SDHD
11:112016871-112016871	G	ENSG00000255292	ENST00000531744.1	intron_variant,NMD_transcript_variant,non coding transcript variant	rs5744276	MODIFIER;SYMBOL=SDHD;BIOTYPE=nonsense_mediated_decay;INTRON=3/5;HGVSc=ENST00000531744.1:c.315-24271C>G;STRAND=1;SYMBOL_SOURCE=Uniprot_gn;HGNC_ID=10683;ENSP=ENSP00000456957;TREMBL=H3BRW5,G3V173;UNIPARC=UPI0001F781B3;AF=0.0719;PUBMED=19178691	SDHD
11:112057620-112057620	A	ENSG00000255292	ENST00000525987.1	intron_variant,non_coding_transcript_variant,NMD transcript variant	rs1835298	MODIFIER;SYMBOL=SDHD;BIOTYPE=retained_intron;INTRON=5/5;HGVSc=ENST00000525987.1:n.637-6577G>A;STRAND=1;SYMBOL_SOURCE=Uniprot_gn;AF=0.1356	SDHD
11:112056400-112056400	T	ENSG00000255292	ENST00000532699.1	intron_variant,NMD_transcript_variant,non coding transcript variant	rs34389688	MODIFIER;SYMBOL=SDHD;BIOTYPE=nonsense_mediated_decay;INTRON=5/5;HGVSc=ENST00000532699.1:c.*56-7797A>T;STRAND=1;SYMBOL_SOURCE=Uniprot_gn;CANONICAL=YES;ENSP=ENSP00000456434;TREMBL=H3BRW5,G3V173;UNIPARC=UPI0001F781B3;AF=0.0971	SDHD
11:112033129-112033129	T	ENSG00000255292	ENST00000532699.1	intron_variant,NMD_transcript_variant,non coding transcript variant	rs11606049	MODIFIER;SYMBOL=SDHD;BIOTYPE=nonsense_mediated_decay;INTRON=3/5;HGVSc=ENST00000532699.1:c.315-8013C>T;STRAND=1;SYMBOL_SOURCE=Uniprot_gn;CANONICAL=YES;ENSP=ENSP00000456434;TREMBL=H3BRW5,G3V173;UNIPARC=UPI0001F781B3;AF=0.0731;PUBMED=26362438	SDHD
11:112039582-112039582	G	ENSG00000255292	ENST00000525987.1	intron_variant,non_coding_transcript_variant,NMD transcript variant	rs45551232	MODIFIER;SYMBOL=SDHD;BIOTYPE=retained_intron;INTRON=3/5;HGVSc=ENST00000525987.1:n.320-1560A>G;STRAND=1;SYMBOL_SOURCE=Uniprot_gn;AF=0.1561	SDHD
11:112044917-112044917	T	ENSG00000255292	ENST00000525987.1	intron_variant,non_coding_transcript_variant,NMD transcript variant	rs7131094	MODIFIER;SYMBOL=SDHD;BIOTYPE=retained_intron;INTRON=4/5;HGVSc=ENST00000525987.1:n.431+3664C>T;STRAND=1;SYMBOL_SOURCE=Uniprot_gn;AF=0.0751	SDHD
11:112014136-112014136	C	ENSG00000255292	ENST00000532699.1	intron_variant,NMD_transcript_variant,non coding transcript variant	rs5744292	MODIFIER;SYMBOL=SDHD;BIOTYPE=nonsense_mediated_decay;INTRON=3/5;HGVSc=ENST00000532699.1:c.315-27006T>C;STRAND=1;SYMBOL_SOURCE=Uniprot_gn;HGNC_ID=10683;CANONICAL=YES;ENSP=ENSP00000456434;TREMBL=H3BRW5,G3V173;UNIPARC=UPI0001F781B3;AF=0.0725;PUBMED=19347053,22069270,19473509,23438931,19229765,20227263,22141572,29403300,17487222,17301041,17981284,24040261,24345984,22226490,19176284	SDHD
11:112014986-112014986	T	ENSG00000255292	ENST00000532699.1	intron_variant,NMD_transcript_variant,non coding transcript variant	rs3882892	MODIFIER;SYMBOL=SDHD;BIOTYPE=nonsense_mediated_decay;INTRON=3/5;HGVSc=ENST00000532699.1:c.315-26156C>T;STRAND=1;SYMBOL_SOURCE=Uniprot_gn;HGNC_ID=10683;CANONICAL=YES;ENSP=ENSP00000456434;TREMBL=H3BRW5,G3V173;UNIPARC=UPI0001F781B3;AF=0.0719	SDHD
11:112037730-112037730	A	ENSG00000255292	ENST00000531744.1	intron_variant,NMD_transcript_variant,non coding transcript variant	rs72992972	MODIFIER;SYMBOL=SDHD;BIOTYPE=nonsense_mediated_decay;INTRON=3/5;HGVSc=ENST00000531744.1:c.315-3412G>A;STRAND=1;SYMBOL_SOURCE=Uniprot_gn;ENSP=ENSP00000456957;TREMBL=H3BRW5,G3V173;UNIPARC=UPI0001F781B3;AF=0.0415	SDHD
11:112037014-112037014	T	ENSG00000255292	ENST00000531744.1	intron_variant,NMD_transcript_variant,non coding transcript variant	rs5744222	MODIFIER;SYMBOL=SDHD;BIOTYPE=nonsense_mediated_decay;INTRON=3/5;HGVSc=ENST00000531744.1:c.315-4128G>T;STRAND=1;SYMBOL_SOURCE=Uniprot_gn;ENSP=ENSP00000456957;TREMBL=H3BRW5,G3V173;UNIPARC=UPI0001F781B3;AF=0.0749;PUBMED=24182552,18818748,19178691,20150558,26362438	SDHD
11:112058931-112058931	G	ENSG00000255292	ENST00000532699.1	intron_variant,NMD_transcript_variant,non coding transcript variant	rs11600712	MODIFIER;SYMBOL=SDHD;BIOTYPE=nonsense_mediated_decay;INTRON=5/5;HGVSc=ENST00000532699.1:c.*56-5266C>G;STRAND=1;SYMBOL_SOURCE=Uniprot_gn;CANONICAL=YES;ENSP=ENSP00000456434;TREMBL=H3BRW5,G3V173;UNIPARC=UPI0001F781B3;AF=0.1635	SDHD
11:112044226-112044226	T	ENSG00000255292	ENST00000531744.1	intron_variant,NMD_transcript_variant,non coding transcript variant	rs11214109	MODIFIER;SYMBOL=SDHD;BIOTYPE=nonsense_mediated_decay;INTRON=5/5;HGVSc=ENST00000531744.1:c.*55+2829C>T;STRAND=1;SYMBOL_SOURCE=Uniprot_gn;ENSP=ENSP00000456957;TREMBL=H3BRW5,G3V173;UNIPARC=UPI0001F781B3;AF=0.1559;PUBMED=19064572,31250580	SDHD
11:112021767-112021767	G	ENSG00000255292	ENST00000532699.1	intron_variant,NMD_transcript_variant, non coding transcript variant	rs5744258	MODIFIER;SYMBOL=SDHD;BIOTYPE=nonsense_mediated_decay;INTRON=3/5;HGVSc=ENST00000532699.1:c.315-19375C>G;STRAND=1;SYMBOL_SOURCE=Uniprot_gn;HGNC_ID=10683;CANONICAL=YES;ENSP=ENSP00000456434;TREMBL=H3BRW5,G3V173;UNIPARC=UPI0001F781B3;AF=0.0719;PUBMED=20103664,25383745,21858107,19178691,27027876,19064572	SDHD
11:112025915-112025915	C	ENSG00000255292	ENST00000525987.1	intron_variant,non_coding_transcript_variant, NMD transcript variant	rs4988359	MODIFIER;SYMBOL=SDHD;BIOTYPE=retained_intron;INTRON=3/5;HGVSc=ENST00000525987.1:n.320-15227T>C;STRAND=1;SYMBOL_SOURCE=Uniprot_gn;HGNC_ID=10683;AF=0.0721;PUBMED=19178691,20304021,21149337	SDHD
11:112023827-112023827	G	ENSG00000255292	ENST00000525987.1	intron_variant,non_coding_transcript_variant, NMD transcript variant	rs1834481	MODIFIER;SYMBOL=SDHD;BIOTYPE=retained_intron;INTRON=3/5;HGVSc=ENST00000525987.1:n.320-17315C>G;STRAND=1;SYMBOL_SOURCE=Uniprot_gn;HGNC_ID=10683;AF=0.0719;PHENO=1;PUBMED=23101478,19543528,19230157,22069270,26945813,27942564,26205090,19178691,19064572,22015107,20150558,20525402,23582060,27390265,28740569,28366169	SDHD
11:112017610-112017625	TT	ENSG00000255292	ENST00000531744.1	intron_variant,NMD_transcript_variant	-	MODIFIER;SYMBOL=SDHD;BIOTYPE=nonsense_mediated_decay;INTRON=3/5;HGVSc=ENST00000531744.1:c.315-23529_315-23517del;STRAND=1;SYMBOL_SOURCE=Uniprot_gn;HGNC_ID=10683;ENSP=ENSP00000456957;TREMBL=H3BRW5,G3V173;UNIPARC=UPI0001F781B3	SDHD
11:112047061-112047061	A	ENSG00000255292	ENST00000532699.1	intron_variant,NMD_transcript_variant, non coding transcript variant	rs10431036	MODIFIER;SYMBOL=SDHD;BIOTYPE=nonsense_mediated_decay;INTRON=5/5;HGVSc=ENST00000532699.1:c.*55+5664G>A;STRAND=1;SYMBOL_SOURCE=Uniprot_gn;CANONICAL=YES;ENSP=ENSP00000456434;TREMBL=H3BRW5,G3V173;UNIPARC=UPI0001F781B3;AF=0.1478;PUBMED=31250580	SDHD
11:112005483-112005483	T	ENSG00000255292	ENST00000531744.1	intron_variant,NMD_transcript_variant, non coding transcript variant	rs80011693	MODIFIER;SYMBOL=SDHD;BIOTYPE=nonsense_mediated_decay;INTRON=3/5;HGVSc=ENST00000531744.1:c.315-35659C>T;STRAND=1;SYMBOL_SOURCE=Uniprot_gn;HGNC_ID=10683;ENSP=ENSP00000456957;TREMBL=H3BRW5,G3V173;UNIPARC=UPI0001F781B3;AF=0.0699;PUBMED=28300059,29977601	SDHD
11:112043614-112043614	A	ENSG00000255292	ENST00000532699.1	intron_variant,NMD_transcript_variant,non coding transcript variant	rs11214108	MODIFIER;SYMBOL=SDHD;BIOTYPE=nonsense_mediated_decay;INTRON=5/5;HGVSc=ENST00000532699.1:c.*55+2217G>A;STRAND=1;SYMBOL_SOURCE=Uniprot_gn;CANONICAL=YES;ENSP=ENSP00000456434;TREMBL=H3BRW5,G3V173;UNIPARC=UPI0001F781B3;AF=0.1538;PUBMED=20103664,21149337	SDHD
11:112056743-112056743	A	ENSG00000255292	ENST00000532699.1	intron_variant,NMD_transcript_variant, non coding transcript variant	rs61899685	MODIFIER;SYMBOL=SDHD;BIOTYPE=nonsense_mediated_decay;INTRON=5/5;HGVSc=ENST00000532699.1:c.*56-7454G>A;STRAND=1;SYMBOL_SOURCE=Uniprot_gn;CANONICAL=YES;ENSP=ENSP00000456434;TREMBL=H3BRW5,G3V173;UNIPARC=UPI0001F781B3;AF=0.1476	SDHD
11:112048051-112048051	T	ENSG00000255292	ENST00000525987.1	intron_variant,non_coding_transcript_variant, NMD transcript variant	rs7121554	MODIFIER;SYMBOL=SDHD;BIOTYPE=retained_intron;INTRON=4/5;HGVSc=ENST00000525987.1:n.432-1950C>T;STRAND=1;SYMBOL_SOURCE=Uniprot_gn;AF=0.0751	SDHD
11:112022848-112022848	G	ENSG00000255292	ENST00000532699.1	intron_variant,NMD_transcript_variant, non coding transcript variant	rs5744256	MODIFIER;SYMBOL=SDHD;BIOTYPE=nonsense_mediated_decay;INTRON=3/5;HGVSc=ENST00000532699.1:c.315-18294A>G;STRAND=1;SYMBOL_SOURCE=Uniprot_gn;HGNC_ID=10683;CANONICAL=YES;ENSP=ENSP00000456434;TREMBL=H3BRW5,G3V173;UNIPARC=UPI0001F781B3;AF=0.0719;PUBMED=23101478,27247849,20103664,22479352,27121382,29154202,19230157,22069270,26946405,18194558,27942564,18853133,20616999,19178691,21149337,20150558,17301041,…	SDHD
11:111991866-111991868	-	ENSG00000255292	ENST00000532699.1	intron_variant,NMD_transcript_variant, non coding transcript variant	rs1453244355	MODIFIER;SYMBOL=SDHD;BIOTYPE=nonsense_mediated_decay;INTRON=3/5;HGVSc=ENST00000532699.1:c.314+32132_314+32133del;STRAND=1;SYMBOL_SOURCE=Uniprot_gn;HGNC_ID=10683;CANONICAL=YES;ENSP=ENSP00000456434;TREMBL=H3BRW5,G3V173;UNIPARC=UPI0001F781B3	SDHD
11:112025306-112025306	C	ENSG00000255292	ENST00000532699.1	intron_variant,NMD_transcript_variant, non coding transcript variant	rs5744249	MODIFIER;SYMBOL=SDHD;BIOTYPE=nonsense_mediated_decay;INTRON=3/5;HGVSc=ENST00000532699.1:c.315-15836A>C;STRAND=1;SYMBOL_SOURCE=Uniprot_gn;HGNC_ID=10683;CANONICAL=YES;ENSP=ENSP00000456434;TREMBL=H3BRW5,G3V173;UNIPARC=UPI0001F781B3;AF=0.0701;PUBMED=19178691	SDHD
11:112049140-112049140	C	ENSG00000255292	ENST00000525987.1	intron_variant,non_coding_transcript_variant, NMD transcript variant	rs12796114	MODIFIER;SYMBOL=SDHD;BIOTYPE=retained_intron;INTRON=4/5;HGVSc=ENST00000525987.1:n.432-861A>C;STRAND=1;SYMBOL_SOURCE=Uniprot_gn;AF=0.0879;PUBMED=24346170	SDHD
11:112007619-112007619	G	ENSG00000255292	ENST00000525987.1	intron_variant,non_coding_transcript_variant, NMD transcript variant	rs111311302	MODIFIER;SYMBOL=SDHD;BIOTYPE=retained_intron;INTRON=3/5;HGVSc=ENST00000525987.1:n.320-33523C>G;STRAND=1;SYMBOL_SOURCE=Uniprot_gn;HGNC_ID=10683;AF=0.0727;PUBMED=28300059	SDHD
11:111993847-111993847	A	ENSG00000255292	ENST00000531744.1	intron_variant,NMD_transcript_variant,non coding transcript variant	rs71478719	MODIFIER;SYMBOL=SDHD;BIOTYPE=nonsense_mediated_decay;INTRON=3/5;HGVSc=ENST00000531744.1:c.314+34112G>A;STRAND=1;SYMBOL_SOURCE=Uniprot_gn;HGNC_ID=10683;ENSP=ENSP00000456957;TREMBL=H3BRW5,G3V173;UNIPARC=UPI0001F781B3;AF=0.0751	SDHD
11:112029243-112029243	TTTTTTTTT	ENSG00000255292	ENST00000532699.1	intron_variant,NMD_transcript_variant	-	MODIFIER;SYMBOL=SDHD;BIOTYPE=nonsense_mediated_decay;INTRON=3/5;HGVSc=ENST00000532699.1:c.315-11899_315-11898insTTTTTTTTT;STRAND=1;SYMBOL_SOURCE=Uniprot_gn;CANONICAL=YES;ENSP=ENSP00000456434;TREMBL=H3BRW5,G3V173;UNIPARC=UPI0001F781B3	SDHD
11:112059751-112059751	G	ENSG00000255292	ENST00000525987.1	intron_variant,non_coding_transcript_variant,NMD transcript variant	rs11214121	MODIFIER;SYMBOL=SDHD;BIOTYPE=retained_intron;INTRON=5/5;HGVSc=ENST00000525987.1:n.637-4446C>G;STRAND=1;SYMBOL_SOURCE=Uniprot_gn;AF=0.1635	SDHD
11:111994216-111994216	A	ENSG00000255292	ENST00000525987.1	intron_variant,non_coding_transcript_variant, NMD transcript variant	rs77203424	MODIFIER;SYMBOL=SDHD;BIOTYPE=retained_intron;INTRON=3/5;HGVSc=ENST00000525987.1:n.319+34481G>A;STRAND=1;SYMBOL_SOURCE=Uniprot_gn;HGNC_ID=10683;AF=0.0623	SDHD
11:111993390-111993390	A	ENSG00000255292	ENST00000525987.1	intron_variant,non_coding_transcript_variant, NMD transcript variant	rs7116384	MODIFIER;SYMBOL=SDHD;BIOTYPE=retained_intron;INTRON=3/5;HGVSc=ENST00000525987.1:n.319+33655C>A;STRAND=1;SYMBOL_SOURCE=Uniprot_gn;HGNC_ID=10683	SDHD
11:111993398-111993398	T	ENSG00000255292	ENST00000525987.1	intron_variant,non_coding_transcript_variant, NMD transcript variant	rs7116295	MODIFIER;SYMBOL=SDHD;BIOTYPE=retained_intron;INTRON=3/5;HGVSc=ENST00000525987.1:n.319+33663A>T;STRAND=1;SYMBOL_SOURCE=Uniprot_gn;HGNC_ID=10683;AF=0.0751	SDHD
11:112009605-112009605	T	ENSG00000255292	ENST00000532699.1	intron_variant,NMD_transcript_variant,non coding transcript variant	rs71478720	MODIFIER;SYMBOL=SDHD;BIOTYPE=nonsense_mediated_decay;INTRON=3/5;HGVSc=ENST00000532699.1:c.315-31537C>T;STRAND=1;SYMBOL_SOURCE=Uniprot_gn;HGNC_ID=10683;CANONICAL=YES;ENSP=ENSP00000456434;TREMBL=H3BRW5,G3V173;UNIPARC=UPI0001F781B3;AF=0.0725;PHENO=1;PUBMED=31253830,31276585	SDHD
11:112049191-112049191	C	ENSG00000255292	ENST00000531744.1	intron_variant,NMD_transcript_variant,non coding transcript variant	rs12797880	MODIFIER;SYMBOL=SDHD;BIOTYPE=nonsense_mediated_decay;INTRON=5/5;HGVSc=ENST00000531744.1:c.*56-810T>C;STRAND=1;SYMBOL_SOURCE=Uniprot_gn;ENSP=ENSP00000456957;TREMBL=H3BRW5,G3V173;UNIPARC=UPI0001F781B3;AF=0.0751;PUBMED=21149337	SDHD
11:112056673-112056673	C	ENSG00000255292	ENST00000525987.1	intron_variant,non_coding_transcript_variant,NMD transcript variant	rs61899684	MODIFIER;SYMBOL=SDHD;BIOTYPE=retained_intron;INTRON=5/5;HGVSc=ENST00000525987.1:n.636+6468T>C;STRAND=1;SYMBOL_SOURCE=Uniprot_gn;AF=0.1476	SDHD
11:112008133-112008142	TCTCTCT	ENSG00000255292	ENST00000525987.1	intron_variant,non_coding_transcript_variant,NMD transcript variant	rs369190235	MODIFIER;SYMBOL=SDHD;BIOTYPE=retained_intron;INTRON=3/5;HGVSc=ENST00000525987.1:n.320-33001_320-33000del;STRAND=1;SYMBOL_SOURCE=Uniprot_gn;HGNC_ID=10683	SDHD
11:112052194-112052194	A	ENSG00000255292	ENST00000532699.1	intron_variant,NMD_transcript_variant,non coding transcript variant	rs75649625	MODIFIER;SYMBOL=SDHD;BIOTYPE=nonsense_mediated_decay;INTRON=5/5;HGVSc=ENST00000532699.1:c.*55+10797G>A;STRAND=1;SYMBOL_SOURCE=Uniprot_gn;CANONICAL=YES;ENSP=ENSP00000456434;TREMBL=H3BRW5,G3V173;UNIPARC=UPI0001F781B3;AF=0.0971;PUBMED=31253830	SDHD
